# Supplementary material for: Machine learning driven multi-omics analysis of the genetic mechanisms behind the double-coat fleece formation in Hetian sheep
Source: Front Genet. 2025 Jun 11;16:1582244. doi: 10.3389/fgene.2025.1582244 (PMC12187771; doi:10.3389/fgene.2025.1582244)
Supplement: Supplementary file 1 [file Table1.xlsx]

## Sheet: Table S1
Table S1.Summary of sample information and sequencing quality
Group	HT	CM
Sample Size	24	25
Raw Base（bp）	31326299320	30628533060
Clean Base（bp）	31260865560	30565940940
Effective Rate（%）	99.79	99.8
Error Rate（%)	0.03	0.03
Q20(%)	97.59	97.35
Q30(%)	93.28	92.75
GC Content(%)	44.08	44.34

## Sheet: Table S2
Table S2. Summary of mapping information
Group	HT	CM
Clean_reads	201417019	202896340
Mapped_reads	200302103	202078812
Mapping_rate(%)	99.44	99.59
Average_depth(X)	10.17	10.19
Coverage_1X(%)	99.49	99.54
Coverage_4X(%)	94.94	95.55

## Sheet: Table S3
Table S3. SNPs annotation results
Category		Number
Upstream		288823
UTR3		314306
UTR5		136843
UTR5;UTR3		656
Exonic	Stop gain	1816
	Stop loss	372
	Synonymous	233044
	Non-synonymous	154692
	unknown	16777
Intronic		10394143
Splicing		1291
Downstream		338826
upstream/downstream		17062
Intergenic		11910376
Other		1706185
ts		18592060
tv		6923151
ts/tv		2.685
Total		25515212

## Sheet: Table S4
Table S4. Summary of number of reads and alignment rate per sample of the used studies.
Sample_name	Raw_reads	Clean_reads	Error rate(%)	Q20(%)	Q30(%)	GC_content(%)	Total mapped	Multiple mapped	Uniquely mapped
HA1	106117918	104712666	0.03	97.68	93.5	46.24	98372168 (93.94%)	8585623 (8.2%)	89786545 (85.75%)
HA2	91185428	89915538	0.03	97.69	93.6	45.78	81593205 (90.74%)	6653881 (7.4%)	74939324 (83.34%)
HA3	105315560	103872606	0.03	97.48	93.07	45.92	96618434 (93.02%)	8155814 (7.85%)	88462620 (85.16%)
HA4	101415670	100093550	0.03	97.7	93.59	44.68	92664460 (92.58%)	5933530 (5.93%)	86730930 (86.65%)
HA5	101363850	99665158	0.03	97.64	93.45	46.12	92187892 (92.5%)	8188079 (8.22%)	83999813 (84.28%)
HS1	84817708	84571142	0.03	97.03	92.05	48.71	79875053 (94.45%)	6711544 (7.94%)	73163509 (86.51%)
HS2	105231250	104718576	0.02	98.07	94.75	50.88	99149518 (94.68%)	10899028 (10.41%)	88250490 (84.27%)
HS3	106141296	105608838	0.02	98.11	94.93	51.27	100030670 (94.72%)	11610569 (10.99%)	88420101 (83.72%)
HS4	94437778	93944666	0.03	97.84	94.33	51.42	88251261 (93.94%)	10481849 (11.16%)	77769412 (82.78%)
HS5	100876722	100296052	0.03	97.68	94.22	53.18	92814835 (92.54%)	13724194 (13.68%)	79090641 (78.86%)
X10	95299686	93315352	0.03	93.32	85.16	46.79	84052212 (90.07%)	6050844 (6.48%)	78001368 (83.59%)
X1	107113050	104856848	0.03	94.16	87.06	44.39	96835324 (92.35%)	5073657 (4.84%)	91761667 (87.51%)
X2	106021720	103764738	0.03	94.33	87.34	45.21	95540327 (92.07%)	6359819 (6.13%)	89180508 (85.94%)
X3	105336672	103078848	0.03	94.46	87.76	45.64	91978037 (89.23%)	6001877 (5.82%)	85976160 (83.41%)
X4	106130920	104177244	0.02	95.17	88.92	45.33	95544427 (91.71%)	6654170 (6.39%)	88890257 (85.33%)
X5	105540616	104146866	0.03	94.8	87.94	51.02	97049208 (93.18%)	12172074 (11.69%)	84877134 (81.5%)
X6	98052696	96118128	0.03	94.19	87.01	45.1	88074426 (91.63%)	5450218 (5.67%)	82624208 (85.96%)
X7	104355356	102843746	0.03	94.62	87.71	48.42	95718643 (93.07%)	8686326 (8.45%)	87032317 (84.63%)
X8	106903430	104755278	0.03	94.31	86.85	47.19	96790092 (92.4%)	9028591 (8.62%)	87761501 (83.78%)
X9	104698390	102426308	0.03	94.24	87.19	45.22	92445965 (90.26%)	5799676 (5.66%)	86646289 (84.59%)

## Sheet: Table S5
Table S5. Putative genomic regions under selection based on the top 5% values of Fst.
CHROM	BIN_START	BIN_END	MEAN_FST	Genes
Chr.1	820001	860000	0.140223	MAB21L4/AGXT
Chr.1	1020001	1060000	0.135467	CAPN10/LOC114113946/RNPEPL1/DUSP28/ANKMY1
Chr.1	1200001	1240000	0.141884
Chr.1	1220001	1260000	0.136578
Chr.1	2240001	2280000	0.178322	HDAC4
Chr.1	2260001	2300000	0.215997
Chr.1	2280001	2320000	0.283221
Chr.1	2300001	2340000	0.224557
Chr.1	6160001	6200000	0.137429
Chr.1	6340001	6380000	0.135764	LOC121818812
Chr.1	10260001	10300000	0.163374	LOC121818965/LOC114111011/ZMYM4
Chr.1	10280001	10320000	0.30523
Chr.1	10300001	10340000	0.373767
Chr.1	10320001	10360000	0.403733
Chr.1	10340001	10380000	0.443152
Chr.1	10360001	10400000	0.411222
Chr.1	10380001	10420000	0.402632
Chr.1	10400001	10440000	0.334078	LOC101109655
Chr.1	10420001	10460000	0.178068
Chr.1	10460001	10500000	0.151794
Chr.1	10480001	10520000	0.159802
Chr.1	10500001	10540000	0.169606
Chr.1	10520001	10560000	0.294777	KIAA0319L/LOC114114027/NCDN/TFAP2E
Chr.1	10540001	10580000	0.281271	PSMB2
Chr.1	10800001	10840000	0.14782	LOC121818978/LOC101111060
Chr.1	14440001	14480000	0.162925	TRIT1
Chr.1	14460001	14500000	0.2318
Chr.1	14480001	14520000	0.168711
Chr.1	14500001	14540000	0.18361	MYCL
Chr.1	19420001	19460000	0.146313	LOC106990837/KIF2C/RPS8/LOC114111281
Chr.1	19440001	19480000	0.148708	LOC114111284/LOC114111283/LOC114111282/BEST4
Chr.1	20220001	20260000	0.153541	LOC101121892/CCDC17/LOC121819166/GPBP1L1
Chr.1	20300001	20340000	0.161065	TMEM69/LOC101122737
Chr.1	20320001	20360000	0.163344	LOC114115297
Chr.1	20340001	20380000	0.152516
Chr.1	23200001	23240000	0.135224	LOC101115174
Chr.1	23340001	23380000	0.14484
Chr.1	23400001	23440000	0.185546
Chr.1	23420001	23460000	0.191067
Chr.1	23480001	23520000	0.156894
Chr.1	23960001	24000000	0.150953	LOC114115358
Chr.1	23980001	24020000	0.16888
Chr.1	24220001	24260000	0.156367	LOC105605154
Chr.1	24280001	24320000	0.182886
Chr.1	24300001	24340000	0.222547
Chr.1	24320001	24360000	0.19129
Chr.1	24420001	24460000	0.141429
Chr.1	24480001	24520000	0.14075
Chr.1	24500001	24540000	0.13641
Chr.1	24520001	24560000	0.140781
Chr.1	24540001	24580000	0.186208
Chr.1	24560001	24600000	0.229613
Chr.1	24580001	24620000	0.203242
Chr.1	24600001	24640000	0.173158
Chr.1	24620001	24660000	0.179748	ELAVL4
Chr.1	24640001	24680000	0.160232
Chr.1	24860001	24900000	0.138133
Chr.1	24880001	24920000	0.192163	DMRTA2
Chr.1	24900001	24940000	0.166246
Chr.1	25180001	25220000	0.149253
Chr.1	25240001	25280000	0.147598
Chr.1	25260001	25300000	0.181169	FAF1
Chr.1	25280001	25320000	0.162512
Chr.1	25300001	25340000	0.149323
Chr.1	25320001	25360000	0.146654
Chr.1	25700001	25740000	0.135093
Chr.1	25720001	25760000	0.152261	RNF11/TTC39A
Chr.1	25740001	25780000	0.150218
Chr.1	25860001	25900000	0.148875
Chr.1	25880001	25920000	0.175797	EPS15
Chr.1	25900001	25940000	0.154258	OSBPL9
Chr.1	25920001	25960000	0.153217
Chr.1	25940001	25980000	0.172882	LOC114111239/LOC105609515
Chr.1	26000001	26040000	0.164513
Chr.1	26020001	26060000	0.135967
Chr.1	26420001	26460000	0.174909	RAB3B/TXNDC12
Chr.1	26440001	26480000	0.202138	KTI12
Chr.1	26480001	26520000	0.148092	BTF3L4/LOC114114872/LOC105609508
Chr.1	26520001	26560000	0.14946
Chr.1	26540001	26580000	0.135451
Chr.1	27020001	27060000	0.190445	GPX7/SHISAL2A
Chr.1	27040001	27080000	0.24178	LOC121819277
Chr.1	27060001	27100000	0.193118
Chr.1	27080001	27120000	0.178023	LOC101116001
Chr.1	27100001	27140000	0.168629
Chr.1	27760001	27800000	0.146126	CZIB/MAGOH/LRP8
Chr.1	28020001	28060000	0.158023
Chr.1	28040001	28080000	0.20377
Chr.1	28060001	28100000	0.267135
Chr.1	28080001	28120000	0.242305	GLIS1
Chr.1	28140001	28180000	0.191761
Chr.1	29720001	29760000	0.149757	PHF11
Chr.1	29740001	29780000	0.164334
Chr.1	31500001	31540000	0.142047	C8A/C8B
Chr.1	31520001	31560000	0.179357
Chr.1	31540001	31580000	0.141187
Chr.1	32320001	32360000	0.160407
Chr.1	32340001	32380000	0.149996
Chr.1	33820001	33860000	0.142239
Chr.1	34180001	34220000	0.15996
Chr.1	34200001	34240000	0.201909	FGGY
Chr.1	34220001	34260000	0.16274
Chr.1	34240001	34280000	0.151271
Chr.1	34260001	34300000	0.147188
Chr.1	34760001	34800000	0.139621	HOOK1
Chr.1	34780001	34820000	0.142968	LOC101121563
Chr.1	35320001	35360000	0.135258
Chr.1	35340001	35380000	0.144853
Chr.1	35380001	35420000	0.142054
Chr.1	35980001	36020000	0.150761	LOC114115126/LOC114115115
Chr.1	38140001	38180000	0.161628	ATG4C/LOC114115222
Chr.1	38160001	38200000	0.137079
Chr.1	38200001	38240000	0.152875
Chr.1	38640001	38680000	0.173721	LOC114113023
Chr.1	39040001	39080000	0.141746	PGM1
Chr.1	39340001	39380000	0.14746	ROR1
Chr.1	39360001	39400000	0.152123
Chr.1	40300001	40340000	0.154282	RAVER2
Chr.1	40320001	40360000	0.166292
Chr.1	40340001	40380000	0.20287
Chr.1	40360001	40400000	0.164365
Chr.1	40380001	40420000	0.146258	LOC121819504/LOC105611718/LOC114115286/JAK1
Chr.1	40520001	40560000	0.143985
Chr.1	40540001	40580000	0.219187
Chr.1	40560001	40600000	0.206478
Chr.1	41860001	41900000	0.158817	PDE4B
Chr.1	41920001	41960000	0.137967
Chr.1	43300001	43340000	0.147389	GADD45A
Chr.1	46700001	46740000	0.209477
Chr.1	46720001	46760000	0.174541	PTGER3
Chr.1	50240001	50280000	0.194879	LOC105605157/LRRIQ3
Chr.1	51240001	51280000	0.167508	LOC114116266
Chr.1	54700001	54740000	0.159873
Chr.1	54720001	54760000	0.136991
Chr.1	55700001	55740000	0.135894
Chr.1	56040001	56080000	0.153706
Chr.1	56060001	56100000	0.135165
Chr.1	56900001	56940000	0.166152	TRNAW-CCA
Chr.1	56920001	56960000	0.173689
Chr.1	63780001	63820000	0.143869	LOC101116267/LOC105609232
Chr.1	69300001	69340000	0.14089	EPHX4/LOC121819721/LOC101116368
Chr.1	69560001	69600000	0.170419	RPAP2
Chr.1	69580001	69620000	0.214352
Chr.1	69600001	69640000	0.171942
Chr.1	69640001	69680000	0.1369
Chr.1	69660001	69700000	0.167747
Chr.1	69680001	69720000	0.157786
Chr.1	69700001	69740000	0.14954	GFI1
Chr.1	69740001	69780000	0.17476	EVI5
Chr.1	69760001	69800000	0.210937
Chr.1	69780001	69820000	0.286781
Chr.1	69800001	69840000	0.306483
Chr.1	69820001	69860000	0.188254
Chr.1	69840001	69880000	0.167374
Chr.1	69860001	69900000	0.191417
Chr.1	69880001	69920000	0.205676
Chr.1	69900001	69940000	0.189915
Chr.1	69920001	69960000	0.216406
Chr.1	69940001	69980000	0.175807
Chr.1	70040001	70080000	0.188925	RPL5/DIPK1A
Chr.1	70060001	70100000	0.184755
Chr.1	70580001	70620000	0.148695	LOC114113093/FNBP1L
Chr.1	71380001	71420000	0.165523	ARHGAP29
Chr.1	71400001	71440000	0.220102
Chr.1	71420001	71460000	0.227618
Chr.1	71440001	71480000	0.208436
Chr.1	71460001	71500000	0.170168
Chr.1	71580001	71620000	0.161951	ABCD3
Chr.1	71600001	71640000	0.159651	F3
Chr.1	71660001	71700000	0.232469	LOC121819805
Chr.1	71680001	71720000	0.352089
Chr.1	71700001	71740000	0.274172
Chr.1	72760001	72800000	0.152502
Chr.1	78460001	78500000	0.155183	LOC105615111
Chr.1	78480001	78520000	0.169496	LOC114113109
Chr.1	80580001	80620000	0.161088
Chr.1	81660001	81700000	0.135962	LOC101123262
Chr.1	83000001	83040000	0.147064
Chr.1	83100001	83140000	0.15695
Chr.1	83120001	83160000	0.139494
Chr.1	83180001	83220000	0.161914
Chr.1	83200001	83240000	0.238539
Chr.1	83220001	83260000	0.273677
Chr.1	83240001	83280000	0.241968
Chr.1	83260001	83300000	0.137041
Chr.1	83340001	83380000	0.189919
Chr.1	83360001	83400000	0.205992
Chr.1	83620001	83660000	0.166258
Chr.1	83640001	83680000	0.190841
Chr.1	83660001	83700000	0.158437
Chr.1	83800001	83840000	0.139169
Chr.1	85080001	85120000	0.136279	TRNAA-AGC/VAV3
Chr.1	85100001	85140000	0.159253
Chr.1	85140001	85180000	0.146636
Chr.1	86620001	86660000	0.139834	SORT1/PSMA5
Chr.1	87240001	87280000	0.172981	CSF1
Chr.1	87260001	87300000	0.168147	AHCYL1
Chr.1	87420001	87460000	0.140608	UBL4B
Chr.1	87480001	87520000	0.13585	SLC6A17
Chr.1	87500001	87540000	0.138191	KCNC4
Chr.1	90020001	90060000	0.189229	ST7L/CAPZA1
Chr.1	90040001	90080000	0.139883	MOV10
Chr.1	90080001	90120000	0.168919	RHOC/PPM1J/TAFA3
Chr.1	90100001	90140000	0.156698
Chr.1	90140001	90180000	0.14012	TRNAL-UAA
Chr.1	90160001	90200000	0.168693
Chr.1	90180001	90220000	0.154095
Chr.1	90200001	90240000	0.194784
Chr.1	90220001	90260000	0.207333	LOC101108016/LOC105609250
Chr.1	90240001	90280000	0.180092
Chr.1	90260001	90300000	0.169831	LOC121819992
Chr.1	90400001	90440000	0.170297
Chr.1	90480001	90520000	0.153272	LRIG2
Chr.1	90500001	90540000	0.154723
Chr.1	90860001	90900000	0.137095	MAGI3
Chr.1	91000001	91040000	0.14329	PHTF1
Chr.1	91180001	91220000	0.147243	PTPN22/LOC114113169/BCL2L15/LOC114116436/AP4B1
Chr.1	91200001	91240000	0.179321
Chr.1	91220001	91260000	0.167637	DCLRE1B/LOC114116973
Chr.1	91300001	91340000	0.13888	HIPK1/OLFML3/LOC121820016
Chr.1	91320001	91360000	0.160579
Chr.1	91340001	91380000	0.153527
Chr.1	91360001	91400000	0.149432
Chr.1	91380001	91420000	0.151235	SYT6
Chr.1	93860001	93900000	0.179996	CD58
Chr.1	93880001	93920000	0.150591
Chr.1	95680001	95720000	0.242019
Chr.1	95700001	95740000	0.277935
Chr.1	95720001	95760000	0.177707
Chr.1	95740001	95780000	0.188434	LOC105610669
Chr.1	95760001	95800000	0.218298
Chr.1	95780001	95820000	0.213602
Chr.1	95800001	95840000	0.196497
Chr.1	95820001	95860000	0.174117
Chr.1	95840001	95880000	0.141543
Chr.1	95860001	95900000	0.18194
Chr.1	95880001	95920000	0.180766
Chr.1	95900001	95940000	0.140131
Chr.1	95920001	95960000	0.144534
Chr.1	95940001	95980000	0.170095	TRNAV-AAC/LOC101119431/TRNAN-GUU/LOC114110942/TRNAH-GUG
Chr.1	95960001	96000000	0.17649
Chr.1	95980001	96020000	0.187746
Chr.1	96000001	96040000	0.185911
Chr.1	96100001	96140000	0.139592
Chr.1	96120001	96160000	0.159265
Chr.1	96140001	96180000	0.228808
Chr.1	96160001	96200000	0.186979
Chr.1	99540001	99580000	0.148012
Chr.1	100720001	100760000	0.152967	CTSS/LOC121819856/CTSK
Chr.1	100860001	100900000	0.16622	CTXND2/SETDB1
Chr.1	100880001	100920000	0.184958	CERS2
Chr.1	100940001	100980000	0.136016	ANXA9/MINDY1/PRUNE1/BNIPL
Chr.1	101720001	101760000	0.20959	TDRKH/LINGO4/RORC
Chr.1	101740001	101780000	0.25121	C2CD4D/THEM5
Chr.1	101780001	101820000	0.148495
Chr.1	102260001	102300000	0.169387
Chr.1	102280001	102320000	0.192853	LOC101120378/FLG
Chr.1	102420001	102460000	0.139755	CRNN
Chr.1	103880001	103920000	0.136984	LOC114117636
Chr.1	103940001	103980000	0.145111	LOC114111057
Chr.1	104240001	104280000	0.204745	GATAD2B
Chr.1	104260001	104300000	0.202197
Chr.1	104280001	104320000	0.159205
Chr.1	104300001	104340000	0.145731	LOC121820359/DENND4B/CRTC2
Chr.1	104320001	104360000	0.201192
Chr.1	104340001	104380000	0.184809	SLC39A1/JTB/CREB3L4/RAB13/RPS27/LOC105608944
Chr.1	104360001	104400000	0.145455
Chr.1	104380001	104420000	0.16705	TRNAQ-CUG/LOC106990786/LOC114117107/NUP210L
Chr.1	104400001	104440000	0.165294	LOC114111071
Chr.1	104420001	104460000	0.13547
Chr.1	104520001	104560000	0.148954	UBAP2L/LOC114111313/LOC114111312/HAX1
Chr.1	105280001	105320000	0.151031	EFNA4/EFNA3
Chr.1	105420001	105460000	0.143344	LOC121820478/FAM189B/SCAMP3/CLK2/HCN3/PKLR
Chr.1	105440001	105480000	0.160393
Chr.1	105460001	105500000	0.154077
Chr.1	105480001	105520000	0.150894	FDPS/LOC121820538/RUSC1/ASH1L
Chr.1	105500001	105540000	0.240584
Chr.1	105520001	105560000	0.229868
Chr.1	105540001	105580000	0.191058
Chr.1	105560001	105600000	0.184787
Chr.1	105580001	105620000	0.169514
Chr.1	105600001	105640000	0.160892
Chr.1	105620001	105660000	0.172875
Chr.1	105640001	105680000	0.208068
Chr.1	105660001	105700000	0.206123
Chr.1	105680001	105720000	0.145946	LOC114117337/DAP3
Chr.1	106160001	106200000	0.175504	SEMA4A
Chr.1	106180001	106220000	0.214436
Chr.1	106200001	106240000	0.192104	SLC25A44/LOC101102276
Chr.1	106220001	106260000	0.137826	BGLAP/PAQR6
Chr.1	106840001	106880000	0.154975	PEAR1/LRRC71/ARHGEF11
Chr.1	106860001	106900000	0.224756
Chr.1	106880001	106920000	0.227631
Chr.1	106900001	106940000	0.167328
Chr.1	106920001	106960000	0.163621
Chr.1	106940001	106980000	0.167898
Chr.1	106960001	107000000	0.183704
Chr.1	106980001	107020000	0.187256
Chr.1	107000001	107040000	0.178333
Chr.1	107020001	107060000	0.179883	ETV3L/LOC101108528
Chr.1	107300001	107340000	0.144064	LOC121820612/LOC121820613
Chr.1	107320001	107360000	0.218379
Chr.1	107340001	107380000	0.253299
Chr.1	107360001	107400000	0.3414
Chr.1	107380001	107420000	0.321429
Chr.1	107400001	107440000	0.272931
Chr.1	107420001	107460000	0.228675	LOC121820614/LOC121818623
Chr.1	107440001	107480000	0.189121
Chr.1	107460001	107500000	0.223714
Chr.1	107480001	107520000	0.218931
Chr.1	107500001	107540000	0.213664	LOC121820615
Chr.1	107520001	107560000	0.241523
Chr.1	107540001	107580000	0.23096
Chr.1	107560001	107600000	0.314871	LOC106990643
Chr.1	107580001	107620000	0.283211
Chr.1	107600001	107640000	0.1375
Chr.1	107640001	107680000	0.141792	LOC101111069
Chr.1	107680001	107720000	0.151916	LOC101111337/LOC101111854
Chr.1	110760001	110800000	0.152105	DUSP23
Chr.1	110840001	110880000	0.159658	SLAMF8/LOC114110865/VSIG8
Chr.1	110860001	110900000	0.155307	CFAP45
Chr.1	111180001	111220000	0.153456	ATP1A2/LOC101118398/LOC105612162
Chr.1	111200001	111240000	0.176063
Chr.1	111220001	111260000	0.189261	CASQ1/PEA15/DCAF8
Chr.1	111240001	111280000	0.238309
Chr.1	111260001	111300000	0.31336
Chr.1	111280001	111320000	0.318053
Chr.1	111300001	111340000	0.232485	PEX19/COPA
Chr.1	111320001	111360000	0.248116
Chr.1	111340001	111380000	0.230831	NCSTN
Chr.1	111360001	111400000	0.191166	NHLH1
Chr.1	111380001	111420000	0.171369	VANGL2
Chr.1	111400001	111440000	0.16472
Chr.1	111420001	111460000	0.14752
Chr.1	111440001	111480000	0.136724
Chr.1	111460001	111500000	0.143745
Chr.1	111480001	111520000	0.252353
Chr.1	111500001	111540000	0.242885	SLAMF6
Chr.1	111520001	111560000	0.169337
Chr.1	111600001	111640000	0.151389	CD84
Chr.1	111620001	111660000	0.240619
Chr.1	111640001	111680000	0.182314	LOC114118707/TRNAK-CUU
Chr.1	111680001	111720000	0.178941	SLAMF1
Chr.1	112980001	113020000	0.227104	FCGR3A
Chr.1	113360001	113400000	0.136703	LOC105611653/ATF6
Chr.1	121740001	121780000	0.169204	SMIM11/KCNE2
Chr.1	121760001	121800000	0.189401
Chr.1	121780001	121820000	0.293348
Chr.1	121800001	121840000	0.342213
Chr.1	121820001	121860000	0.259337
Chr.1	121840001	121880000	0.14536
Chr.1	121860001	121900000	0.15695
Chr.1	121880001	121920000	0.152939
Chr.1	121900001	121940000	0.160865
Chr.1	121920001	121960000	0.203018
Chr.1	121940001	121980000	0.146157
Chr.1	122020001	122060000	0.16497	MRPS6
Chr.1	122040001	122080000	0.160508	SLC5A3
Chr.1	122060001	122100000	0.138344
Chr.1	122080001	122120000	0.144397
Chr.1	122440001	122480000	0.153339	ITSN1
Chr.1	122540001	122580000	0.208355	CRYZL1
Chr.1	122560001	122600000	0.207037
Chr.1	122580001	122620000	0.190516	LOC105616368/DONSON/SON
Chr.1	122600001	122640000	0.18361	GART
Chr.1	122620001	122660000	0.148271
Chr.1	124020001	124060000	0.175668
Chr.1	124040001	124080000	0.14703
Chr.1	124880001	124920000	0.135386	TIAM1
Chr.1	125400001	125440000	0.148011	LOC101104027
Chr.1	125420001	125460000	0.140872	LOC114118004
Chr.1	126160001	126200000	0.140262	LOC114109376/LOC101106296
Chr.1	127340001	127380000	0.161862	LOC114111151
Chr.1	127360001	127400000	0.14201	BACH1
Chr.1	128080001	128120000	0.14109
Chr.1	132600001	132640000	0.147112
Chr.1	135400001	135440000	0.162116
Chr.1	135420001	135460000	0.166553
Chr.1	141460001	141500000	0.138077
Chr.1	143000001	143040000	0.147628	NRIP1
Chr.1	143020001	143060000	0.137687
Chr.1	144740001	144780000	0.160551
Chr.1	144760001	144800000	0.138602
Chr.1	147340001	147380000	0.145381	TRNAC-ACA/ROBO1
Chr.1	147360001	147400000	0.173573
Chr.1	149660001	149700000	0.196389
Chr.1	149680001	149720000	0.164779
Chr.1	150680001	150720000	0.141292
Chr.1	150780001	150820000	0.154715
Chr.1	150800001	150840000	0.206879
Chr.1	150820001	150860000	0.143952
Chr.1	153100001	153140000	0.162987
Chr.1	153120001	153160000	0.135761
Chr.1	153220001	153260000	0.165199
Chr.1	153240001	153280000	0.186631
Chr.1	153260001	153300000	0.152477
Chr.1	154940001	154980000	0.151256	CADM2
Chr.1	156620001	156660000	0.188029
Chr.1	156640001	156680000	0.148324
Chr.1	162820001	162860000	0.195255	EPHA6
Chr.1	162840001	162880000	0.150818
Chr.1	164320001	164360000	0.141156	LOC101107320
Chr.1	164360001	164400000	0.153578
Chr.1	164380001	164420000	0.160294
Chr.1	164400001	164440000	0.155626
Chr.1	164420001	164460000	0.221157
Chr.1	164440001	164480000	0.214951
Chr.1	164460001	164500000	0.242334
Chr.1	164480001	164520000	0.18158
Chr.1	164500001	164540000	0.135527	COL8A1/CMSS1
Chr.1	164980001	165020000	0.141849
Chr.1	165240001	165280000	0.170049	FILIP1L
Chr.1	165260001	165300000	0.156537
Chr.1	166160001	166200000	0.143134	LOC101108803
Chr.1	166180001	166220000	0.141117
Chr.1	169540001	169580000	0.146849	LOC114111242
Chr.1	169560001	169600000	0.179133
Chr.1	169580001	169620000	0.150363
Chr.1	169600001	169640000	0.136924
Chr.1	172180001	172220000	0.190541
Chr.1	173480001	173520000	0.152479	LOC114111242
Chr.1	173500001	173540000	0.175037
Chr.1	174600001	174640000	0.159493	LOC101116441
Chr.1	177480001	177520000	0.144086	PHLDB2
Chr.1	177500001	177540000	0.183825
Chr.1	177520001	177560000	0.153845
Chr.1	178580001	178620000	0.157163	LOC101122319/LOC105616896
Chr.1	178600001	178640000	0.189889
Chr.1	178620001	178660000	0.16811
Chr.1	178640001	178680000	0.152653	GTPBP8/LOC114111025/NEPRO
Chr.1	178680001	178720000	0.147672
Chr.1	179480001	179520000	0.145477	GRAMD1C/LOC121816481
Chr.1	179800001	179840000	0.172802	LOC114111144
Chr.1	187560001	187600000	0.15365	CASR
Chr.1	187580001	187620000	0.170001	CSTA
Chr.1	188280001	188320000	0.153267	PDIA5
Chr.1	188300001	188340000	0.141045
Chr.1	188720001	188760000	0.151319	HACD2
Chr.1	188740001	188780000	0.185126
Chr.1	188760001	188800000	0.154968
Chr.1	188780001	188820000	0.144795
Chr.1	188800001	188840000	0.137811	MYLK
Chr.1	190960001	191000000	0.151509	LMLN
Chr.1	190980001	191020000	0.185252
Chr.1	191000001	191040000	0.157759	LOC114111238/RPL35A/IQCG
Chr.1	193100001	193140000	0.139266	ACAP2
Chr.1	193120001	193160000	0.221758
Chr.1	193140001	193180000	0.222048	XXYLT1
Chr.1	193160001	193200000	0.171079
Chr.1	193460001	193500000	0.15682
Chr.1	193480001	193520000	0.199911
Chr.1	193500001	193540000	0.16701
Chr.1	193520001	193560000	0.137582
Chr.1	193540001	193580000	0.153797
Chr.1	193560001	193600000	0.151783
Chr.1	195140001	195180000	0.164823
Chr.1	195160001	195200000	0.158159
Chr.1	195300001	195340000	0.138533	MB21D2
Chr.1	198780001	198820000	0.140674	LOC114111384/TPRG1
Chr.1	198800001	198840000	0.156523
Chr.1	198820001	198860000	0.142552
Chr.1	198840001	198880000	0.14461
Chr.1	200100001	200140000	0.307744
Chr.1	200120001	200160000	0.26963
Chr.1	200280001	200320000	0.140821
Chr.1	200300001	200340000	0.13757
Chr.1	200440001	200480000	0.197384	SST
Chr.1	200460001	200500000	0.248585
Chr.1	200480001	200520000	0.197817
Chr.1	200880001	200920000	0.161099	RTP1/LOC101111595
Chr.1	200900001	200940000	0.1641
Chr.1	200940001	200980000	0.161536	ST6GAL1
Chr.1	200960001	201000000	0.193612
Chr.1	200980001	201020000	0.16856
Chr.1	201040001	201080000	0.145815
Chr.1	201060001	201100000	0.172421
Chr.1	201080001	201120000	0.144023
Chr.1	201100001	201140000	0.141512
Chr.1	202400001	202440000	0.139901	LIPH
Chr.1	202420001	202460000	0.250178
Chr.1	202440001	202480000	0.190564	TMEM41A/MAP3K13
Chr.1	202460001	202500000	0.154194
Chr.1	202480001	202520000	0.13831
Chr.1	202500001	202540000	0.135344
Chr.1	203740001	203780000	0.20247	ABCF3/AP2M1/DVL3
Chr.1	203760001	203800000	0.154669	EIF2B5
Chr.1	204760001	204800000	0.185318	LAMP3/LOC121816833/MCCC1
Chr.1	204780001	204820000	0.161076
Chr.1	204960001	205000000	0.144097	ATP11B
Chr.1	204980001	205020000	0.14302
Chr.1	205620001	205660000	0.1478
Chr.1	205660001	205700000	0.16977
Chr.1	205680001	205720000	0.168934
Chr.1	205700001	205740000	0.156306
Chr.1	205720001	205760000	0.204938
Chr.1	205740001	205780000	0.245794	LOC101103939
Chr.1	205760001	205800000	0.217914
Chr.1	205780001	205820000	0.192285
Chr.1	205800001	205840000	0.1523	LOC121816863
Chr.1	206560001	206600000	0.137637
Chr.1	207080001	207120000	0.137243
Chr.1	207100001	207140000	0.136762
Chr.1	207220001	207260000	0.211923
Chr.1	207240001	207280000	0.159617
Chr.1	207360001	207400000	0.189901
Chr.1	207380001	207420000	0.305314
Chr.1	207400001	207440000	0.311063
Chr.1	207420001	207460000	0.249625
Chr.1	207440001	207480000	0.213783
Chr.1	207460001	207500000	0.228447
Chr.1	207480001	207520000	0.240977
Chr.1	207500001	207540000	0.206035
Chr.1	207520001	207560000	0.140904
Chr.1	207620001	207660000	0.137176
Chr.1	207640001	207680000	0.177509
Chr.1	207660001	207700000	0.162024
Chr.1	207680001	207720000	0.142344
Chr.1	207700001	207740000	0.138255
Chr.1	207720001	207760000	0.173835
Chr.1	207740001	207780000	0.167957
Chr.1	207860001	207900000	0.141404	LOC114109402/PEX5L/LOC121816874
Chr.1	208000001	208040000	0.147015
Chr.1	211720001	211760000	0.135006	LOC114111655
Chr.1	211980001	212020000	0.14558	NAALADL2
Chr.1	212000001	212040000	0.14084
Chr.1	214800001	214840000	0.149554
Chr.1	214820001	214860000	0.136267
Chr.1	216160001	216200000	0.162271	FNDC3B/LOC121816932
Chr.1	216180001	216220000	0.17385	LOC121816934
Chr.1	216760001	216800000	0.14559
Chr.1	216780001	216820000	0.205472	TNIK
Chr.1	216800001	216840000	0.168598
Chr.1	218160001	218200000	0.162774	LRRC31
Chr.1	218180001	218220000	0.14297	LRRIQ4/TRNAG-CCC
Chr.1	220940001	220980000	0.191501
Chr.1	220960001	221000000	0.155777
Chr.1	220980001	221020000	0.156286	TRNAS-GGA
Chr.1	223300001	223340000	0.143498
Chr.1	223340001	223380000	0.156666
Chr.1	223360001	223400000	0.196293
Chr.1	224500001	224540000	0.153955	LOC101103029
Chr.1	225340001	225380000	0.144428
Chr.1	225360001	225400000	0.187317
Chr.1	225380001	225420000	0.214583
Chr.1	225400001	225440000	0.25295
Chr.1	225420001	225460000	0.262843
Chr.1	225440001	225480000	0.197948
Chr.1	227580001	227620000	0.159945	KPNA4
Chr.1	227600001	227640000	0.146745
Chr.1	228160001	228200000	0.137786	LOC105603649/LOC114111201
Chr.1	228180001	228220000	0.155284
Chr.1	233820001	233860000	0.189239
Chr.1	233840001	233880000	0.230169
Chr.1	233860001	233900000	0.139439
Chr.1	235660001	235700000	0.155132
Chr.1	236040001	236080000	0.138706	MBNL1
Chr.1	236060001	236100000	0.14254
Chr.1	236760001	236800000	0.241907
Chr.1	236780001	236820000	0.326222
Chr.1	236800001	236840000	0.281141
Chr.1	236820001	236860000	0.149039	LOC101115671/LOC105605979/LOC101122831
Chr.1	236840001	236880000	0.185089
Chr.1	236860001	236900000	0.166889	LOC101115927
Chr.1	236880001	236920000	0.189678
Chr.1	236900001	236940000	0.17332
Chr.1	236920001	236960000	0.139283	LOC101117059
Chr.1	236940001	236980000	0.200194	LOC101116193
Chr.1	236960001	237000000	0.193149
Chr.1	236980001	237020000	0.173918
Chr.1	237040001	237080000	0.177827	LOC121818720/LOC114112808
Chr.1	237060001	237100000	0.237946	LOC101116443
Chr.1	237080001	237120000	0.169566
Chr.1	237100001	237140000	0.143629
Chr.1	237120001	237160000	0.185811
Chr.1	237140001	237180000	0.200854
Chr.1	237160001	237200000	0.155722	LOC114109980
Chr.1	237180001	237220000	0.162572
Chr.1	237200001	237240000	0.154929
Chr.1	237360001	237400000	0.162717	IGSF10
Chr.1	237380001	237420000	0.198807
Chr.1	237440001	237480000	0.170521	P2RY12
Chr.1	237460001	237500000	0.151932
Chr.1	237480001	237520000	0.261485	P2RY13
Chr.1	237500001	237540000	0.33659	GPR87
Chr.1	237520001	237560000	0.349981
Chr.1	237540001	237580000	0.264596
Chr.1	237560001	237600000	0.137578
Chr.1	237580001	237620000	0.147039	P2RY14/MED12L
Chr.1	237760001	237800000	0.162303
Chr.1	237780001	237820000	0.146066
Chr.1	238500001	238540000	0.168593	TRNAR-UCG
Chr.1	238520001	238560000	0.146386
Chr.1	238640001	238680000	0.136467
Chr.1	238820001	238860000	0.139318
Chr.1	239740001	239780000	0.252783	CP/HPS3/LOC101122652
Chr.1	239760001	239800000	0.311849
Chr.1	239780001	239820000	0.305985	HLTF
Chr.1	239800001	239840000	0.322387
Chr.1	239820001	239860000	0.262159
Chr.1	239840001	239880000	0.203082
Chr.1	243500001	243540000	0.15582
Chr.1	243520001	243560000	0.144049
Chr.1	248160001	248200000	0.145403	TRNAY-GUA/ZBTB38
Chr.1	249720001	249760000	0.174953
Chr.1	249740001	249780000	0.188019	LOC121818565
Chr.1	257400001	257440000	0.159761
Chr.1	257420001	257460000	0.146459
Chr.1	257580001	257620000	0.192057	NPHP3/UBA5
Chr.1	257600001	257640000	0.169478	ACAD11
Chr.1	257860001	257900000	0.210502	LOC101119869/DNAJC13
Chr.1	257880001	257920000	0.169409
Chr.1	262160001	262200000	0.149121	BACE2/LOC114110416
Chr.1	262520001	262560000	0.163737	LOC101102526
Chr.1	262540001	262580000	0.158985
Chr.1	262560001	262600000	0.139949
Chr.1	264020001	264060000	0.142035
Chr.1	264040001	264080000	0.138206	LOC114113901
Chr.1	264080001	264120000	0.139345
Chr.1	264160001	264200000	0.147722	LOC114110464/SIK1
Chr.1	264180001	264220000	0.137244
Chr.1	266860001	266900000	0.137812	DIP2A
Chr.1	270160001	270200000	0.145669	LOC105608763/DYRK1A/LOC121818734
Chr.1	270180001	270220000	0.191317
Chr.1	270200001	270240000	0.191193
Chr.1	270220001	270260000	0.171211
Chr.1	270240001	270280000	0.197489
Chr.1	270260001	270300000	0.150853
Chr.1	271720001	271760000	0.148374	LOC121818585
Chr.1	276680001	276720000	0.197578	LOC121817636
Chr.1	276700001	276740000	0.162902
Chr.1	278240001	278280000	0.143814	RAB5A/PP2D1
Chr.1	278260001	278300000	0.150075	KAT2B/LOC121817638
Chr.1	278280001	278320000	0.168312
Chr.1	278300001	278340000	0.155787
Chr.1	278400001	278440000	0.147964	SGO1
Chr.1	278420001	278460000	0.161036	LOC101116279
Chr.1	278440001	278480000	0.13584	LOC114112931
Chr.10	60001	100000	0.154182	LOC101118284/LOC121820499
Chr.10	120001	160000	0.135251	LOC101119058
Chr.10	140001	180000	0.151001
Chr.10	160001	200000	0.146618
Chr.10	180001	220000	0.14241
Chr.10	2260001	2300000	0.167311	LOC101120092
Chr.10	2280001	2320000	0.243178
Chr.10	2300001	2340000	0.175293
Chr.10	5500001	5540000	0.162276	PCDH17
Chr.10	5520001	5560000	0.143922
Chr.10	6120001	6160000	0.139474
Chr.10	7400001	7440000	0.144244
Chr.10	7420001	7460000	0.24052
Chr.10	7440001	7480000	0.27535
Chr.10	7460001	7500000	0.252913
Chr.10	7480001	7520000	0.149848
Chr.10	7500001	7540000	0.200222
Chr.10	7520001	7560000	0.30608
Chr.10	7540001	7580000	0.203004
Chr.10	7740001	7780000	0.138388
Chr.10	12340001	12380000	0.156062	VWA8
Chr.10	13900001	13940000	0.135365	ENOX1
Chr.10	14740001	14780000	0.147633	SMIM2
Chr.10	18060001	18100000	0.152584
Chr.10	18080001	18120000	0.139803
Chr.10	18440001	18480000	0.193393
Chr.10	18500001	18540000	0.248012
Chr.10	18520001	18560000	0.375613	RB1/LPAR6
Chr.10	18540001	18580000	0.382195
Chr.10	18560001	18600000	0.167274	RCBTB2
Chr.10	18680001	18720000	0.146823	LOC121820426
Chr.10	18920001	18960000	0.145891
Chr.10	18940001	18980000	0.154114
Chr.10	19100001	19140000	0.182991	FNDC3A/LOC121820502
Chr.10	19120001	19160000	0.144433
Chr.10	19180001	19220000	0.174671	MLNR/CDADC1
Chr.10	19200001	19240000	0.139347
Chr.10	19380001	19420000	0.172633	LOC101116064/LOC121820427
Chr.10	19400001	19440000	0.176153	RCBTB1
Chr.10	19640001	19680000	0.195652	KPNA3
Chr.10	20160001	20200000	0.145419
Chr.10	20280001	20320000	0.160974
Chr.10	20300001	20340000	0.242727
Chr.10	20320001	20360000	0.275646
Chr.10	20340001	20380000	0.216009
Chr.10	20800001	20840000	0.13993	LOC101106088/C10H13orf42
Chr.10	20820001	20860000	0.138142
Chr.10	20920001	20960000	0.156673	FAM124A
Chr.10	21880001	21920000	0.140784	VPS36/THSD1
Chr.10	21900001	21940000	0.139599	LOC114116757
Chr.10	27460001	27500000	0.148217
Chr.10	28380001	28420000	0.137851	KL
Chr.10	28460001	28500000	0.144869
Chr.10	28480001	28520000	0.169471
Chr.10	28500001	28540000	0.214349
Chr.10	29280001	29320000	0.149755	FRY
Chr.10	29300001	29340000	0.165784
Chr.10	29320001	29360000	0.15867
Chr.10	29400001	29440000	0.135194
Chr.10	29420001	29460000	0.189705
Chr.10	29440001	29480000	0.262963
Chr.10	29460001	29500000	0.410269	LOC101110773
Chr.10	29480001	29520000	0.455064
Chr.10	29500001	29540000	0.373587
Chr.10	29520001	29560000	0.343876
Chr.10	29540001	29580000	0.193499	RXFP2
Chr.10	29560001	29600000	0.139359
Chr.10	29580001	29620000	0.162099
Chr.10	29600001	29640000	0.231167
Chr.10	29620001	29660000	0.206036
Chr.10	29700001	29740000	0.153553
Chr.10	29720001	29760000	0.151432
Chr.10	29740001	29780000	0.190441
Chr.10	29760001	29800000	0.269953
Chr.10	29780001	29820000	0.244689
Chr.10	29800001	29840000	0.245497
Chr.10	29820001	29860000	0.292085
Chr.10	29840001	29880000	0.204738
Chr.10	29920001	29960000	0.156494	B3GLCT
Chr.10	29940001	29980000	0.151121
Chr.10	30520001	30560000	0.190223	HMGB1
Chr.10	30540001	30580000	0.179637
Chr.10	30560001	30600000	0.140247
Chr.10	30640001	30680000	0.177138	LOC114116612
Chr.10	30660001	30700000	0.187949
Chr.10	30680001	30720000	0.152267
Chr.10	30700001	30740000	0.169394
Chr.10	30720001	30760000	0.146515
Chr.10	31720001	31760000	0.159251	SLC46A3/LOC101113603/LOC105610254
Chr.10	31740001	31780000	0.183243
Chr.10	31760001	31800000	0.156414	LOC121820495
Chr.10	31800001	31840000	0.159232	LOC121820442
Chr.10	31820001	31860000	0.156287
Chr.10	32080001	32120000	0.16396	FLT1/PAN3
Chr.10	32100001	32140000	0.186692
Chr.10	32120001	32160000	0.20141
Chr.10	32140001	32180000	0.21104
Chr.10	32160001	32200000	0.187922	LOC114116613
Chr.10	32180001	32220000	0.171909
Chr.10	32200001	32240000	0.167558
Chr.10	32220001	32260000	0.135216
Chr.10	32240001	32280000	0.139352	FLT3
Chr.10	32260001	32300000	0.194523
Chr.10	32280001	32320000	0.192901
Chr.10	32300001	32340000	0.20973
Chr.10	32320001	32360000	0.230863
Chr.10	32340001	32380000	0.164876	URAD/LOC121820443/CDX2
Chr.10	32520001	32560000	0.153718
Chr.10	32540001	32580000	0.13992	LOC101113604
Chr.10	32580001	32620000	0.136951	POLR1D/LNX2
Chr.10	32600001	32640000	0.137906
Chr.10	32660001	32700000	0.158474
Chr.10	32680001	32720000	0.20477
Chr.10	32700001	32740000	0.193662
Chr.10	32720001	32760000	0.141294	MTIF3
Chr.10	34320001	34360000	0.138019
Chr.10	34340001	34380000	0.224881
Chr.10	34360001	34400000	0.190802
Chr.10	34560001	34600000	0.145689	LOC101116412
Chr.10	34740001	34780000	0.159781	TNFRSF19
Chr.10	35000001	35040000	0.178399	LOC114116741
Chr.10	35020001	35060000	0.149749
Chr.10	35120001	35160000	0.186747
Chr.10	35140001	35180000	0.158374
Chr.10	37740001	37780000	0.139965
Chr.10	37760001	37800000	0.151646
Chr.10	37800001	37840000	0.140641
Chr.10	37820001	37860000	0.146789
Chr.10	37840001	37880000	0.141218
Chr.10	37860001	37900000	0.149508
Chr.10	37880001	37920000	0.165115
Chr.10	37900001	37940000	0.136673
Chr.10	37920001	37960000	0.154147
Chr.10	37940001	37980000	0.217752
Chr.10	37960001	38000000	0.239216
Chr.10	37980001	38020000	0.235209
Chr.10	38000001	38040000	0.214175
Chr.10	38020001	38060000	0.163452
Chr.10	38660001	38700000	0.143285
Chr.10	38680001	38720000	0.207965
Chr.10	38700001	38740000	0.199454
Chr.10	38720001	38760000	0.181282
Chr.10	38740001	38780000	0.147019
Chr.10	39000001	39040000	0.146233
Chr.10	39020001	39060000	0.157852
Chr.10	39040001	39080000	0.161192
Chr.10	39060001	39100000	0.142725
Chr.10	39300001	39340000	0.155479
Chr.10	39320001	39360000	0.19507
Chr.10	39340001	39380000	0.164775
Chr.10	40940001	40980000	0.142918	PCDH9
Chr.10	46840001	46880000	0.147707	DACH1
Chr.10	46880001	46920000	0.169934
Chr.10	46900001	46940000	0.179018
Chr.10	48240001	48280000	0.136902	PIBF1
Chr.10	48320001	48360000	0.162998
Chr.10	48340001	48380000	0.136472
Chr.10	48880001	48920000	0.158838
Chr.10	52680001	52720000	0.210356	ACOD1/CLN5
Chr.10	52700001	52740000	0.169416	FBXL3
Chr.10	54120001	54160000	0.137265
Chr.10	55540001	55580000	0.163794	LOC114116695
Chr.10	56200001	56240000	0.145305
Chr.10	56220001	56260000	0.152037
Chr.10	57740001	57780000	0.138309
Chr.10	57760001	57800000	0.207473
Chr.10	57780001	57820000	0.193281
Chr.10	61580001	61620000	0.137961
Chr.10	61620001	61660000	0.135356
Chr.10	61680001	61720000	0.148263
Chr.10	61700001	61740000	0.1754
Chr.10	61740001	61780000	0.14417	LOC101104507
Chr.10	61760001	61800000	0.195635
Chr.10	61780001	61820000	0.168705
Chr.10	61800001	61840000	0.140013
Chr.10	66420001	66460000	0.136763	GPC5
Chr.10	66440001	66480000	0.167977
Chr.10	67060001	67100000	0.141488
Chr.10	69900001	69940000	0.167808
Chr.10	69920001	69960000	0.15749
Chr.10	70660001	70700000	0.140768	LOC101106781
Chr.10	73540001	73580000	0.14394
Chr.10	73560001	73600000	0.168606
Chr.10	73580001	73620000	0.137956
Chr.10	76060001	76100000	0.271201	ZIC5/ZIC2
Chr.10	76080001	76120000	0.283717
Chr.10	76100001	76140000	0.275002	LOC121820486
Chr.10	76120001	76160000	0.279993	PCCA
Chr.10	76140001	76180000	0.321509
Chr.10	76160001	76200000	0.200697
Chr.10	76260001	76300000	0.152333
Chr.10	76280001	76320000	0.186029
Chr.10	76420001	76460000	0.14383	ERCC5
Chr.10	78420001	78460000	0.144987	LOC101114712
Chr.10	78440001	78480000	0.159485
Chr.10	78460001	78500000	0.208295
Chr.10	78480001	78520000	0.161019
Chr.10	79000001	79040000	0.139626
Chr.10	79260001	79300000	0.152084
Chr.10	79280001	79320000	0.145252
Chr.10	79300001	79340000	0.145514
Chr.10	79320001	79360000	0.163762
Chr.10	79660001	79700000	0.14563
Chr.10	82380001	82420000	0.142818	NALF1
Chr.10	83180001	83220000	0.164442	LOC114116728/MYO16
Chr.10	83900001	83940000	0.137706	LOC121820471/LOC105607410
Chr.10	83920001	83960000	0.191326
Chr.10	83940001	83980000	0.237309
Chr.10	83960001	84000000	0.164374
Chr.10	84540001	84580000	0.151189	RAB20/LOC121820472/LOC121820473
Chr.10	86020001	86060000	0.185257	TMCO3/LOC121820490/TFDP1
Chr.10	86040001	86080000	0.223202	ATP4B
Chr.10	86060001	86100000	0.141206	GRK1
Chr.11	7800001	7840000	0.135624	MSI2
Chr.11	9420001	9460000	0.140827	PPM1E
Chr.11	11340001	11380000	0.264147	LOC101108146
Chr.11	11360001	11400000	0.318567	TBX2
Chr.11	11380001	11420000	0.239754
Chr.11	11400001	11440000	0.344184
Chr.11	11420001	11460000	0.379654
Chr.11	11440001	11480000	0.351004
Chr.11	11460001	11500000	0.262149
Chr.11	11480001	11520000	0.144253
Chr.11	11500001	11540000	0.136986
Chr.11	11520001	11560000	0.285125
Chr.11	11540001	11580000	0.294565
Chr.11	11560001	11600000	0.183252	BCAS3
Chr.11	11580001	11620000	0.136838
Chr.11	11600001	11640000	0.137714
Chr.11	11720001	11760000	0.13543
Chr.11	11740001	11780000	0.141632
Chr.11	12380001	12420000	0.138217	LOC114117040/LOC114116937/USP32
Chr.11	18160001	18200000	0.14009	LOC105606871
Chr.11	18300001	18340000	0.136652	RAB11FIP4
Chr.11	18380001	18420000	0.138389	NF1/EVI2A
Chr.11	18400001	18440000	0.143381	EVI2B/OMG
Chr.11	18580001	18620000	0.139812
Chr.11	18600001	18640000	0.174723
Chr.11	18620001	18660000	0.169703
Chr.11	18640001	18680000	0.178759
Chr.11	18660001	18700000	0.201685	LOC121820559
Chr.11	18680001	18720000	0.196991
Chr.11	18700001	18740000	0.187936	WSB1
Chr.11	18720001	18760000	0.205218
Chr.11	18740001	18780000	0.212162
Chr.11	18760001	18800000	0.19453
Chr.11	21680001	21720000	0.182486	ABR
Chr.11	21700001	21740000	0.245184
Chr.11	23020001	23060000	0.172448
Chr.11	23040001	23080000	0.219577
Chr.11	23060001	23100000	0.183398
Chr.11	23080001	23120000	0.181512
Chr.11	23100001	23140000	0.177755	SMG6
Chr.11	23120001	23160000	0.137475
Chr.11	24180001	24220000	0.165062	SHPK
Chr.11	24200001	24240000	0.150024	CTNS
Chr.11	25800001	25840000	0.153597
Chr.11	25820001	25860000	0.1851
Chr.11	25840001	25880000	0.147244
Chr.11	26020001	26060000	0.156631	NUP88/RABEP1
Chr.11	26040001	26080000	0.157533
Chr.11	26100001	26140000	0.146667	ZFP3
Chr.11	26660001	26700000	0.258609	LOC121820581/ALOX12/LOC105607815/RNASEK/LOC114117139/C11H17orf49/BCL6B
Chr.11	26680001	26720000	0.290725	LOC101114882/SLC16A11/LOC101117600
Chr.11	27180001	27220000	0.178686	ATP1B2/LOC121820690/TP53/WRAP53
Chr.11	27200001	27240000	0.17811	EFNB3/DNAH2
Chr.11	27220001	27260000	0.140585
Chr.11	27240001	27280000	0.241028
Chr.11	27260001	27300000	0.23669
Chr.11	27280001	27320000	0.149602
Chr.11	27480001	27520000	0.176034	GUCY2D/LOC101121185
Chr.11	27500001	27540000	0.140831	LOC101105671/LOC101121438/ALOX12B
Chr.11	27560001	27600000	0.178672	ALOXE3/TRNAL-UAG/TRNAR-UCU/LOC105607806/HES7/LOC114117043/TRNAS-CGA/TRNAT-AGU/PER1
Chr.11	27580001	27620000	0.237932	VAMP2
Chr.11	27600001	27640000	0.142397	LOC114117047/TMEM107
Chr.11	28440001	28480000	0.137663	NTN1/LOC121820582
Chr.11	28460001	28500000	0.21883	STX8
Chr.11	28480001	28520000	0.202726
Chr.11	30400001	30440000	0.135534	DNAH9/ZNF18
Chr.11	30420001	30460000	0.193196	MAP2K4
Chr.11	30440001	30480000	0.191048
Chr.11	30460001	30500000	0.202111
Chr.11	30480001	30520000	0.249851	LOC101114791
Chr.11	30500001	30540000	0.205254
Chr.11	30520001	30560000	0.234089
Chr.11	30540001	30580000	0.285167	LOC121820587
Chr.11	30560001	30600000	0.224484
Chr.11	30580001	30620000	0.169949
Chr.11	30600001	30640000	0.135138
Chr.11	30620001	30660000	0.137668
Chr.11	30640001	30680000	0.17285
Chr.11	32800001	32840000	0.139918	TRIM16
Chr.11	32840001	32880000	0.15034	ZNF286A/LOC105611617
Chr.11	32860001	32900000	0.192424	ZNF287
Chr.11	32880001	32920000	0.151973	LOC121820588
Chr.11	33080001	33120000	0.139567	PIGL/NCOR1
Chr.11	33100001	33140000	0.13845
Chr.11	33140001	33180000	0.141739
Chr.11	33160001	33200000	0.149605
Chr.11	34400001	34440000	0.143332	RAI1
Chr.11	34420001	34460000	0.159537
Chr.11	34440001	34480000	0.135746
Chr.11	34680001	34720000	0.148019	FLCN/PLD6
Chr.11	34700001	34740000	0.152369
Chr.11	34720001	34760000	0.218996
Chr.11	34740001	34780000	0.21597	LOC101113946
Chr.11	34760001	34800000	0.200055
Chr.11	34980001	35020000	0.156517	MAP2K3
Chr.11	35000001	35040000	0.149373
Chr.11	35960001	36000000	0.147646	RSAD1/ACSF2/CHAD
Chr.11	37860001	37900000	0.136543	SKAP1
Chr.11	38120001	38160000	0.141563	CBX1/NFE2L1
Chr.11	38280001	38320000	0.169165	SP2/LOC105616363
Chr.11	38300001	38340000	0.229446
Chr.11	38320001	38360000	0.233006
Chr.11	38340001	38380000	0.211838	SP6/SCRN2/LRRC46/MRPL10/OSBPL7
Chr.11	38360001	38400000	0.231962
Chr.11	38380001	38420000	0.217439	LOC121820708
Chr.11	38540001	38580000	0.143475	LOC101122611/NPEPPS
Chr.11	39100001	39140000	0.195129	PSMB3/PIP4K2B
Chr.11	39120001	39160000	0.160549	CWC25/TRNAM-CAU
Chr.11	40020001	40060000	0.295636	LRRC3C/LOC105610161/GSDMA
Chr.11	40040001	40080000	0.415812	PSMD3
Chr.11	40060001	40100000	0.320609	CSF3/MED24/LOC114117100
Chr.11	40140001	40180000	0.183165	THRA/NR1D1/MSL1
Chr.11	40160001	40200000	0.267652	CASC3
Chr.11	40180001	40220000	0.286524	RAPGEFL1
Chr.11	40200001	40240000	0.273187
Chr.11	40220001	40260000	0.31968	WIPF2
Chr.11	40240001	40280000	0.47042
Chr.11	40260001	40300000	0.585912	CDC6
Chr.11	40280001	40320000	0.627711	RARA/LOC121820693
Chr.11	40300001	40340000	0.647857
Chr.11	40320001	40360000	0.599019	GJD3
Chr.11	40340001	40380000	0.433794	LOC114117000/LOC114116999/TOP2A
Chr.11	40360001	40400000	0.254877
Chr.11	40380001	40420000	0.227603
Chr.11	40400001	40440000	0.161091	IGFBP4
Chr.11	40460001	40500000	0.135411	TNS4
Chr.11	40480001	40520000	0.23074
Chr.11	40500001	40540000	0.247275	CCR7/LOC121820694
Chr.11	41940001	41980000	0.214901	ZNF385C/DHX58/KAT2A
Chr.11	41960001	42000000	0.248258
Chr.11	41980001	42020000	0.220202	HSPB9/RAB5C/KCNH4
Chr.11	42000001	42040000	0.192332	HCRT/GHDC
Chr.11	42120001	42160000	0.166839	STAT5A/STAT3
Chr.11	42140001	42180000	0.157518
Chr.11	44640001	44680000	0.143934	SPATA32/MAP3K14
Chr.11	47120001	47160000	0.179209	LOC105616394/TANC2
Chr.11	47200001	47240000	0.136223	LOC121820639
Chr.11	47860001	47900000	0.18639	CD79B/SCN4A
Chr.11	47880001	47920000	0.155618
Chr.11	48020001	48060000	0.136807	ERN1
Chr.11	48040001	48080000	0.157096	LOC114116957
Chr.11	48060001	48100000	0.13593	LOC114117067/LOC114117091/TEX2
Chr.11	48420001	48460000	0.152292	CEP95/SMURF2
Chr.11	48660001	48700000	0.143073	LOC114116956/C11H17orf58
Chr.11	48780001	48820000	0.23021	LOC105608797
Chr.11	48800001	48840000	0.252556	BPTF
Chr.11	48820001	48860000	0.205454	NOL11/TRNAS-AGA
Chr.11	48840001	48880000	0.179177
Chr.11	48860001	48900000	0.165275
Chr.11	50560001	50600000	0.138684	GCGR/LOC101108325
Chr.11	51440001	51480000	0.154206	RPTOR
Chr.11	51880001	51920000	0.156937	CCDC40/TBC1D16
Chr.11	51900001	51940000	0.238181
Chr.11	51920001	51960000	0.184377
Chr.11	52040001	52080000	0.155933	LOC101121949/LOC121820716/CBX4
Chr.11	52220001	52260000	0.166407	LOC114116953/RBFOX3
Chr.11	52860001	52900000	0.157634	USP36
Chr.11	52880001	52920000	0.278123	CYTH1
Chr.11	53160001	53200000	0.176686	LOC121820651/SOCS3/LOC121820650/LOC114116952
Chr.11	53180001	53220000	0.219915
Chr.11	53200001	53240000	0.269859
Chr.11	53220001	53260000	0.180447	LOC105606280/LOC101113775
Chr.11	53360001	53400000	0.151594	TMC6/TNRC6C
Chr.11	54540001	54580000	0.188878	LOC105616421/PRCD/CYGB
Chr.11	54560001	54600000	0.168834	RHBDF2
Chr.11	55240001	55280000	0.137968	LOC121820660/LOC101109195/RECQL5/SMIM6/SMIM5
Chr.11	55440001	55480000	0.151433	LOC114117029/LOC105616430/GRB2
Chr.11	55460001	55500000	0.198011
Chr.11	55480001	55520000	0.188102
Chr.11	55500001	55540000	0.142562
Chr.11	55520001	55560000	0.159727
Chr.11	55540001	55580000	0.191414	LOC114117037/SLC25A19/MIF4GD/MRPS7/GGA3
Chr.11	55560001	55600000	0.156381	NUP85
Chr.11	55580001	55620000	0.145407
Chr.11	55600001	55640000	0.180069	SUMO2
Chr.11	55620001	55660000	0.13808
Chr.11	55640001	55680000	0.230779	JPT1/NT5C/ARMC7/SLC16A5
Chr.11	55660001	55700000	0.280567
Chr.11	55680001	55720000	0.291216
Chr.11	55700001	55740000	0.268615	LOC101122710/KCTD2/ATP5PD
Chr.11	55720001	55760000	0.203698
Chr.11	55740001	55780000	0.223065	MRPL58/LOC114116818/CDR2L
Chr.11	55760001	55800000	0.248119
Chr.11	55780001	55820000	0.203328	HID1/OTOP3/OTOP2
Chr.11	55800001	55840000	0.145123	USH1G
Chr.11	56040001	56080000	0.162595	RAB37/CD300E
Chr.11	56060001	56100000	0.182475
Chr.11	56080001	56120000	0.232942	LOC101103658
Chr.11	56100001	56140000	0.256541
Chr.11	56120001	56160000	0.175759	CD300LD
Chr.11	56340001	56380000	0.172658	GPR142/BTBD17/KIF19
Chr.11	57160001	57200000	0.151378	SDK2
Chr.11	57180001	57220000	0.169106
Chr.11	58860001	58900000	0.178613
Chr.11	58880001	58920000	0.191138
Chr.11	61020001	61060000	0.193718	ARSG/SLC16A6
Chr.11	61040001	61080000	0.184793	AMZ2/LOC121820676
Chr.11	61580001	61620000	0.151622
Chr.11	61600001	61640000	0.178386	CEP112
Chr.11	61620001	61660000	0.180227
Chr.11	61640001	61680000	0.171332
Chr.11	61660001	61700000	0.165412
Chr.11	61820001	61860000	0.168011	LOC121820717/PRKCA
Chr.11	61840001	61880000	0.174496
Chr.11	61860001	61900000	0.202535
Chr.11	61880001	61920000	0.313586
Chr.11	61900001	61940000	0.271912
Chr.11	61920001	61960000	0.186029
Chr.11	62040001	62080000	0.135272
Chr.11	62060001	62100000	0.149027
Chr.11	62080001	62120000	0.179043
Chr.11	62100001	62140000	0.149244
Chr.12	840001	880000	0.195015	LOC105613348/LOC105613346
Chr.12	860001	900000	0.207662	LOC121820748/BTG2
Chr.12	880001	920000	0.202446	FMOD
Chr.12	900001	940000	0.145529
Chr.12	1080001	1120000	0.152313
Chr.12	1100001	1140000	0.181235
Chr.12	1120001	1160000	0.194944
Chr.12	1140001	1180000	0.193667
Chr.12	1660001	1700000	0.150052	LOC101106956
Chr.12	1680001	1720000	0.191658
Chr.12	1700001	1740000	0.158186	SOX13
Chr.12	1720001	1760000	0.147864
Chr.12	3280001	3320000	0.21059	SLC45A3/LOC121820755/LOC105609383
Chr.12	3300001	3340000	0.16441	NUCKS1
Chr.12	4400001	4440000	0.160433
Chr.12	4420001	4460000	0.154228	IL19
Chr.12	4660001	4700000	0.161437	C12H1orf116/YOD1/PFKFB2
Chr.12	4680001	4720000	0.149874
Chr.12	6180001	6220000	0.143586	KCNT2
Chr.12	8820001	8860000	0.166896
Chr.12	8840001	8880000	0.152741
Chr.12	9200001	9240000	0.141276
Chr.12	9580001	9620000	0.158262
Chr.12	9600001	9640000	0.17353
Chr.12	10500001	10540000	0.178273
Chr.12	10520001	10560000	0.196955
Chr.12	11480001	11520000	0.161076
Chr.12	11500001	11540000	0.176387
Chr.12	15680001	15720000	0.177939
Chr.12	15700001	15740000	0.165877
Chr.12	15760001	15800000	0.144504
Chr.12	15780001	15820000	0.224981
Chr.12	15800001	15840000	0.214646
Chr.12	16420001	16460000	0.163557	LOC114117289
Chr.12	16440001	16480000	0.155146
Chr.12	16900001	16940000	0.158026
Chr.12	17560001	17600000	0.148184
Chr.12	17580001	17620000	0.19031
Chr.12	21940001	21980000	0.139771
Chr.12	21960001	22000000	0.138341
Chr.12	22020001	22060000	0.147332
Chr.12	22040001	22080000	0.194419
Chr.12	22060001	22100000	0.183722
Chr.12	22080001	22120000	0.155246
Chr.12	22100001	22140000	0.162408
Chr.12	22120001	22160000	0.148235
Chr.12	22140001	22180000	0.175664
Chr.12	22160001	22200000	0.157224
Chr.12	22220001	22260000	0.151058
Chr.12	22240001	22280000	0.14174
Chr.12	22640001	22680000	0.138524	SLC30A10
Chr.12	22660001	22700000	0.226832
Chr.12	22680001	22720000	0.246942	EPRS1
Chr.12	22700001	22740000	0.162719
Chr.12	22860001	22900000	0.136264	IARS2/RAB3GAP2
Chr.12	23020001	23060000	0.148419
Chr.12	23660001	23700000	0.145771
Chr.12	23780001	23820000	0.146685	LOC121816095
Chr.12	23800001	23840000	0.139599
Chr.12	23880001	23920000	0.226291
Chr.12	23900001	23940000	0.25372
Chr.12	25900001	25940000	0.136434	SUSD4
Chr.12	28620001	28660000	0.175911	PARP1
Chr.12	28720001	28760000	0.142458
Chr.12	28740001	28780000	0.154318
Chr.12	29840001	29880000	0.1471	LOC105607283/SCCPDH
Chr.12	32080001	32120000	0.140862	C12H1orf100/LOC114117407
Chr.12	32100001	32140000	0.146673	LOC121820771
Chr.12	32820001	32860000	0.16049	AKT3
Chr.12	36620001	36660000	0.135125	SELL/SELE
Chr.12	38800001	38840000	0.147523	DNM3
Chr.12	38820001	38860000	0.170814
Chr.12	38840001	38880000	0.19081
Chr.12	38860001	38900000	0.193616	LOC121820778
Chr.12	39020001	39060000	0.146949	LOC121820779/TNFSF18
Chr.12	39120001	39160000	0.153704
Chr.12	39140001	39180000	0.147238
Chr.12	39820001	39860000	0.170656
Chr.12	39840001	39880000	0.211547
Chr.12	39860001	39900000	0.22575
Chr.12	39880001	39920000	0.202784
Chr.12	39900001	39940000	0.171469
Chr.12	39920001	39960000	0.20522
Chr.12	39940001	39980000	0.298168
Chr.12	39960001	40000000	0.303471	LOC114117270
Chr.12	39980001	40020000	0.248121
Chr.12	40000001	40040000	0.283142
Chr.12	40020001	40060000	0.347165
Chr.12	40040001	40080000	0.173439
Chr.12	40480001	40520000	0.163345
Chr.12	40500001	40540000	0.19035
Chr.12	40560001	40600000	0.191361
Chr.12	40580001	40620000	0.218652	VPS13D
Chr.12	40600001	40640000	0.168712
Chr.12	40900001	40940000	0.161389
Chr.12	40920001	40960000	0.156779	LOC101110255/LOC114117225/MFN2
Chr.12	40940001	40980000	0.14693	LOC105606461/PLOD1
Chr.12	41660001	41700000	0.146349	MTOR
Chr.12	41680001	41720000	0.135783	ANGPTL7
Chr.12	41980001	42020000	0.152436
Chr.12	42000001	42040000	0.14357
Chr.12	42500001	42540000	0.144086	KIF1B
Chr.12	42780001	42820000	0.171196	RBP7
Chr.12	43060001	43100000	0.135191	LOC121820783
Chr.12	43100001	43140000	0.165041	PIK3CD/LOC114117395
Chr.12	43120001	43160000	0.215304	TMEM201
Chr.12	43140001	43180000	0.185307	SLC25A33
Chr.12	43160001	43200000	0.206354
Chr.12	43180001	43220000	0.233531
Chr.12	43200001	43240000	0.184383
Chr.12	43220001	43260000	0.143316
Chr.12	43240001	43280000	0.157535
Chr.12	43260001	43300000	0.171034	LOC101113870/LOC105606443/LOC121820784
Chr.12	43280001	43320000	0.21866
Chr.12	43300001	43340000	0.259024	LOC105606444
Chr.12	43320001	43360000	0.201144
Chr.12	43340001	43380000	0.177139	SPSB1
Chr.12	43360001	43400000	0.211285
Chr.12	43380001	43420000	0.241743
Chr.12	43400001	43440000	0.170395	LOC105616528
Chr.12	44160001	44200000	0.176923	RERE
Chr.12	44180001	44220000	0.161163
Chr.12	50020001	50060000	0.149355	GABRD/LOC106991467
Chr.12	50040001	50080000	0.162454
Chr.12	50060001	50100000	0.178626
Chr.12	50080001	50120000	0.323317
Chr.12	50100001	50140000	0.322707	LOC101123057/CFAP74/TMEM52/CALML6
Chr.12	50120001	50160000	0.247244	LOC114117413/GNB1
Chr.12	50140001	50180000	0.241038
Chr.12	50160001	50200000	0.231001
Chr.12	50180001	50220000	0.201703
Chr.12	50220001	50260000	0.13992	LOC121820796/NADK
Chr.12	50800001	50840000	0.16449	LOC114117241/PERM1/PLEKHN1/KLHL17/NOC2L
Chr.12	53160001	53200000	0.138478	PRDM2
Chr.12	53980001	54020000	0.224113	LOC121820799
Chr.12	54000001	54040000	0.179823	C12H1orf158
Chr.12	54020001	54060000	0.181859
Chr.12	54040001	54080000	0.300705
Chr.12	54060001	54100000	0.310602	AADACL3
Chr.12	54080001	54120000	0.289055
Chr.12	54100001	54140000	0.271657
Chr.12	54120001	54160000	0.265921
Chr.12	54140001	54180000	0.23285
Chr.12	54160001	54200000	0.145037
Chr.12	54180001	54220000	0.144451
Chr.12	54200001	54240000	0.137251
Chr.12	54580001	54620000	0.156127	DARS2/LOC114117421/LOC114117362/LOC121816044/LOC114117365/LOC114117359/LOC114117376/LOC114117364/LOC114117374/LOC114117420/LOC114117378/LOC114117363/ZBTB37/SERPINC1
Chr.12	54600001	54640000	0.173619
Chr.12	56340001	56380000	0.144092	TNR
Chr.12	56360001	56400000	0.152002
Chr.12	56380001	56420000	0.135527
Chr.12	56400001	56440000	0.136855
Chr.12	56940001	56980000	0.18251
Chr.12	56960001	57000000	0.209872
Chr.12	56980001	57020000	0.156497
Chr.12	57080001	57120000	0.148278	PAPPA2
Chr.12	61660001	61700000	0.167337
Chr.12	61680001	61720000	0.158899
Chr.12	62180001	62220000	0.164069	LOC101102503
Chr.12	62200001	62240000	0.141133
Chr.12	63260001	63300000	0.135458	NPL
Chr.12	63320001	63360000	0.166415
Chr.12	63340001	63380000	0.319214	DHX9
Chr.12	63360001	63400000	0.357922	SHCBP1L
Chr.12	63380001	63420000	0.167764
Chr.12	63600001	63640000	0.15345	LAMC1
Chr.12	63920001	63960000	0.138958	NMNAT2/SMG7
Chr.12	64240001	64280000	0.181893	RGL1
Chr.12	67660001	67700000	0.135666
Chr.12	68220001	68260000	0.173299
Chr.12	68240001	68280000	0.153165
Chr.12	68820001	68860000	0.144163
Chr.12	71320001	71360000	0.224184	LOC121816105/SLC30A1
Chr.12	71340001	71380000	0.237469
Chr.12	71660001	71700000	0.13622	KCNH1
Chr.12	71720001	71760000	0.144607
Chr.12	73060001	73100000	0.149164	HSD11B1/LAMB3/G0S2
Chr.12	73660001	73700000	0.149487
Chr.12	73680001	73720000	0.145903
Chr.12	77340001	77380000	0.147604
Chr.12	77360001	77400000	0.17403
Chr.12	79160001	79200000	0.143728	PKP1
Chr.12	79680001	79720000	0.177559	PPP1R12B/UBE2T/LGR6
Chr.12	79700001	79740000	0.192315
Chr.12	79720001	79760000	0.151782
Chr.13	560001	600000	0.136074
Chr.13	580001	620000	0.163229
Chr.13	1800001	1840000	0.16587
Chr.13	1820001	1860000	0.183837	PLCB4
Chr.13	1840001	1880000	0.215219
Chr.13	1860001	1900000	0.171241
Chr.13	2640001	2680000	0.164725	PAK5
Chr.13	2760001	2800000	0.1545	LOC114117653
Chr.13	2780001	2820000	0.141775
Chr.13	6620001	6660000	0.145286	ISM1
Chr.13	11380001	11420000	0.137102
Chr.13	11460001	11500000	0.161122
Chr.13	11480001	11520000	0.242255
Chr.13	11500001	11540000	0.199504
Chr.13	11520001	11560000	0.186654
Chr.13	11540001	11580000	0.158681
Chr.13	12700001	12740000	0.206841
Chr.13	12720001	12760000	0.184795
Chr.13	12760001	12800000	0.144138
Chr.13	12780001	12820000	0.167254
Chr.13	12800001	12840000	0.156668
Chr.13	15020001	15060000	0.135207	CELF2
Chr.13	15220001	15260000	0.144059
Chr.13	15240001	15280000	0.177727
Chr.13	15260001	15300000	0.143611
Chr.13	15680001	15720000	0.156758	USP6NL
Chr.13	15700001	15740000	0.151389
Chr.13	15960001	16000000	0.173418	LOC114117681
Chr.13	15980001	16020000	0.20268
Chr.13	16000001	16040000	0.18647
Chr.13	16020001	16060000	0.156683	UPF2
Chr.13	16040001	16080000	0.164545	DHTKD1
Chr.13	16060001	16100000	0.157992	LOC105616656
Chr.13	16080001	16120000	0.149673	SEC61A2
Chr.13	18020001	18060000	0.139013	PARD3
Chr.13	18040001	18080000	0.143482	LOC101122968
Chr.13	18280001	18320000	0.140737
Chr.13	19320001	19360000	0.140471	ITGB1/CCDC7
Chr.13	19340001	19380000	0.203875
Chr.13	19360001	19400000	0.139801
Chr.13	19400001	19440000	0.164874
Chr.13	19480001	19520000	0.213176	LOC114117538
Chr.13	19500001	19540000	0.209399
Chr.13	19520001	19560000	0.182438
Chr.13	19540001	19580000	0.165744
Chr.13	19560001	19600000	0.152761
Chr.13	19600001	19640000	0.138312	ARL5B
Chr.13	19620001	19660000	0.181367
Chr.13	19640001	19680000	0.229877
Chr.13	19660001	19700000	0.279389
Chr.13	19680001	19720000	0.302558
Chr.13	19700001	19740000	0.214493
Chr.13	20820001	20860000	0.143633	PLXDC2
Chr.13	21300001	21340000	0.143918
Chr.13	21320001	21360000	0.163062
Chr.13	21740001	21780000	0.154698	NEBL
Chr.13	21780001	21820000	0.15764
Chr.13	21800001	21840000	0.152737
Chr.13	22480001	22520000	0.139276	DNAJC1
Chr.13	22600001	22640000	0.151495	LOC101103082
Chr.13	22620001	22660000	0.144386
Chr.13	22640001	22680000	0.150778
Chr.13	22660001	22700000	0.139948	LOC114117540
Chr.13	23160001	23200000	0.136351	LOC106991519/PIP4K2A
Chr.13	23180001	23220000	0.163359
Chr.13	23200001	23240000	0.203847
Chr.13	23220001	23260000	0.212724
Chr.13	23240001	23280000	0.143862
Chr.13	23440001	23480000	0.156666	ARMC3
Chr.13	23460001	23500000	0.166191
Chr.13	23620001	23660000	0.169177	C13H10orf67
Chr.13	23700001	23740000	0.155096
Chr.13	23720001	23760000	0.169937	OTUD1
Chr.13	24780001	24820000	0.148605	KIAA1217
Chr.13	24900001	24940000	0.181657	ARHGAP21
Chr.13	24920001	24960000	0.142023
Chr.13	28500001	28540000	0.158779
Chr.13	30660001	30700000	0.141194	CUBN
Chr.13	32960001	33000000	0.135661	LOC121816314
Chr.13	33000001	33040000	0.181806
Chr.13	33020001	33060000	0.248783
Chr.13	33040001	33080000	0.283385
Chr.13	33060001	33100000	0.333632
Chr.13	33080001	33120000	0.339185	LOC121816315
Chr.13	33100001	33140000	0.275488
Chr.13	33120001	33160000	0.204859	ZEB1
Chr.13	33140001	33180000	0.253607
Chr.13	33160001	33200000	0.276574
Chr.13	33180001	33220000	0.190061	LOC114117678
Chr.13	33200001	33240000	0.146696
Chr.13	33240001	33280000	0.164382
Chr.13	33340001	33380000	0.135782
Chr.13	34780001	34820000	0.174567	LOC114117499/LOC121816321
Chr.13	35020001	35060000	0.137263
Chr.13	35040001	35080000	0.161933
Chr.13	35060001	35100000	0.140152
Chr.13	35100001	35140000	0.135799
Chr.13	35320001	35360000	0.194634
Chr.13	35340001	35380000	0.167868
Chr.13	37520001	37560000	0.142523	LOC105613245/DSTN
Chr.13	37540001	37580000	0.152929	RRBP1
Chr.13	37560001	37600000	0.135898
Chr.13	37840001	37880000	0.172074	MGME1/LOC121816327/OVOL2
Chr.13	37900001	37940000	0.139993	LOC105616782/KAT14
Chr.13	38060001	38100000	0.137806	LOC101121441/DZANK1
Chr.13	38700001	38740000	0.137222	SLC24A3
Chr.13	38720001	38760000	0.171198
Chr.13	40240001	40280000	0.175161	XRN2/NKX2-4
Chr.13	40880001	40920000	0.141453
Chr.13	40900001	40940000	0.144922
Chr.13	45780001	45820000	0.144114	ADARB2
Chr.13	45800001	45840000	0.139503
Chr.13	45900001	45940000	0.164255	WDR37/IDI1/GTPBP4
Chr.13	45920001	45960000	0.166645
Chr.13	45940001	45980000	0.155844	LOC114117708
Chr.13	45960001	46000000	0.166762	LARP4B
Chr.13	45980001	46020000	0.148883
Chr.13	46000001	46040000	0.138728
Chr.13	46020001	46060000	0.155859	LOC105616711
Chr.13	46040001	46080000	0.182086
Chr.13	46060001	46100000	0.186325
Chr.13	46280001	46320000	0.174047
Chr.13	46300001	46340000	0.207937	DIP2C
Chr.13	46320001	46360000	0.158565	LOC114117695
Chr.13	48480001	48520000	0.145621
Chr.13	48760001	48800000	0.146854
Chr.13	49040001	49080000	0.151294
Chr.13	49060001	49100000	0.214487
Chr.13	49080001	49120000	0.241804
Chr.13	49100001	49140000	0.249617
Chr.13	49120001	49160000	0.29564
Chr.13	49140001	49180000	0.278426
Chr.13	49160001	49200000	0.19191
Chr.13	49180001	49220000	0.278441
Chr.13	49200001	49240000	0.297299
Chr.13	49220001	49260000	0.197712
Chr.13	49240001	49280000	0.189772
Chr.13	49260001	49300000	0.203212
Chr.13	49280001	49320000	0.206421
Chr.13	49300001	49340000	0.215737
Chr.13	49320001	49360000	0.247053
Chr.13	49340001	49380000	0.271925
Chr.13	49360001	49400000	0.279882
Chr.13	49380001	49420000	0.273067
Chr.13	49400001	49440000	0.285162
Chr.13	49420001	49460000	0.291555	LOC101117953
Chr.13	49440001	49480000	0.278508
Chr.13	49460001	49500000	0.302663
Chr.13	49480001	49520000	0.327408
Chr.13	49500001	49540000	0.302338
Chr.13	49520001	49560000	0.323025	LOC101118207
Chr.13	49540001	49580000	0.301482
Chr.13	49560001	49600000	0.175486
Chr.13	49580001	49620000	0.135102	LOC101110166
Chr.13	49600001	49640000	0.157262
Chr.13	49620001	49660000	0.155441
Chr.13	50840001	50880000	0.161576
Chr.13	50860001	50900000	0.222982	RNF24
Chr.13	50880001	50920000	0.157946
Chr.13	51040001	51080000	0.176207	MAVS
Chr.13	51060001	51100000	0.176515
Chr.13	51080001	51120000	0.176789	AP5S1/CDC25B
Chr.13	51100001	51140000	0.18598	CENPB
Chr.13	52140001	52180000	0.146823	EBF4
Chr.13	52740001	52780000	0.142115	LOC114117597/STK35
Chr.13	53340001	53380000	0.158489	LOC121816181/PCMTD2
Chr.13	53360001	53400000	0.229507
Chr.13	53380001	53420000	0.305468
Chr.13	53400001	53440000	0.344976
Chr.13	53420001	53460000	0.22089	MYT1
Chr.13	53440001	53480000	0.136559	NPBWR2/OPRL1
Chr.13	53500001	53540000	0.1436	RGS19/TCEA2/SOX18/C13H20orf204/PRPF6
Chr.13	53520001	53560000	0.18093
Chr.13	53540001	53580000	0.167427	LOC114117706/SAMD10/ZNF512B
Chr.13	53560001	53600000	0.135816	LOC114117598/UCKL1
Chr.13	53580001	53620000	0.147582	LOC114117599/DNAJC5
Chr.13	54000001	54040000	0.218711	BIRC7/YTHDF1
Chr.13	54020001	54060000	0.16989
Chr.13	54400001	54440000	0.141599	LOC114117600/LOC114117601/LOC121816185/MIR133
Chr.13	54420001	54460000	0.137675	LOC114117482
Chr.13	54580001	54620000	0.161013	LOC121816187/LAMA5
Chr.13	54600001	54640000	0.222658	ADRM1
Chr.13	54720001	54760000	0.175562	SS18L1/PSMA7/LSM14B
Chr.13	54740001	54780000	0.249543
Chr.13	54760001	54800000	0.318801	LOC121816188/TAF4
Chr.13	54780001	54820000	0.246637
Chr.13	54800001	54840000	0.178741
Chr.13	54820001	54860000	0.208328
Chr.13	54840001	54880000	0.147971	CDH4
Chr.13	56680001	56720000	0.148958
Chr.13	56740001	56780000	0.156722	EDN3
Chr.13	56760001	56800000	0.140679
Chr.13	58940001	58980000	0.155956
Chr.13	59320001	59360000	0.158961	LOC105606208/LOC101119839/LOC101105678
Chr.13	59340001	59380000	0.22402
Chr.13	59360001	59400000	0.294101	NSFL1C
Chr.13	59380001	59420000	0.220501	FKBP1A
Chr.13	59960001	60000000	0.161462	SLC52A3
Chr.13	59980001	60020000	0.155063
Chr.13	60660001	60700000	0.139059	DEFB121
Chr.13	60760001	60800000	0.13746	HM13
Chr.13	60780001	60820000	0.156888	LOC121816195
Chr.13	60800001	60840000	0.169027
Chr.13	60860001	60900000	0.161302	LOC121816271/LOC101102327/BCL2L1
Chr.13	60880001	60920000	0.199199
Chr.13	60900001	60940000	0.202286
Chr.13	61060001	61100000	0.179677	LOC106991529/LOC106991530/TTLL9/LOC101112411/LOC101103002
Chr.13	61180001	61220000	0.163191	XKR7/CCM2L
Chr.13	61200001	61240000	0.143207	HCK
Chr.13	61340001	61380000	0.172211	TM9SF4/PLAGL2/POFUT1
Chr.13	61360001	61400000	0.260757
Chr.13	61380001	61420000	0.184927	KIF3B
Chr.13	61500001	61540000	0.237984	LOC121816201/ASXL1/NOL4L
Chr.13	61520001	61560000	0.136784
Chr.13	61800001	61840000	0.170554	DNMT3B
Chr.13	61980001	62020000	0.14992	BPIFB2/BPIFB6
Chr.13	62020001	62060000	0.159645	BPIFB3/BPIFB4
Chr.13	62040001	62080000	0.160351
Chr.13	62700001	62740000	0.148936	LOC101116500/BPIFA3/BPIFA1
Chr.13	63400001	63440000	0.149229	RALY
Chr.13	63420001	63460000	0.147447
Chr.13	63460001	63500000	0.155377	EIF2S2
Chr.13	63480001	63520000	0.151906	LOC105606907
Chr.13	63940001	63980000	0.203048	PIGU
Chr.13	63960001	64000000	0.174051
Chr.13	65860001	65900000	0.158166	SOGA1/TLDC2
Chr.13	65880001	65920000	0.154522	SAMHD1
Chr.13	65900001	65940000	0.172038
Chr.13	65920001	65960000	0.138894
Chr.13	66020001	66060000	0.136368	RBL1
Chr.13	66080001	66120000	0.162514	MROH8
Chr.13	66100001	66140000	0.146338	RPN2
Chr.13	66660001	66700000	0.135617	CTNNBL1
Chr.13	67020001	67060000	0.155064	TGM2/LOC114117696
Chr.13	67040001	67080000	0.157331	LOC121816221/KIAA1755
Chr.13	69340001	69380000	0.237094	MAFB
Chr.13	69360001	69400000	0.178672
Chr.13	69760001	69800000	0.16586	LOC114117698/TOP1/LOC114117629/LOC114117707/PLCG1
Chr.13	69780001	69820000	0.155573
Chr.13	76020001	76060000	0.156267	NCOA3/LOC105609549
Chr.13	76040001	76080000	0.137909
Chr.13	76900001	76940000	0.151474	PREX1
Chr.13	77340001	77380000	0.147858	DDX27/ZNFX1/LOC114117661/LOC114117663/LOC105609544/LOC114117662
Chr.13	81620001	81660000	0.150564	CYP24
Chr.13	81640001	81680000	0.157883	PFDN4
Chr.13	83360001	83400000	0.144852
Chr.14	20001	60000	0.171494	LOC121816407/LOC121816408
Chr.14	40001	80000	0.15564	LOC121816409/LOC121816410/LOC121816411
Chr.14	780001	820000	0.178731
Chr.14	800001	840000	0.14812	VSTM2B
Chr.14	1860001	1900000	0.159921
Chr.14	1880001	1920000	0.143463	ZNRF1
Chr.14	3560001	3600000	0.144073
Chr.14	6000001	6040000	0.174296	MAF
Chr.14	6020001	6060000	0.138547
Chr.14	6240001	6280000	0.152532	LOC121816460
Chr.14	6960001	7000000	0.136701	CDYL2
Chr.14	7160001	7200000	0.138274	CMC2/CENPN/LOC101121192
Chr.14	7920001	7960000	0.197612	PLCG2
Chr.14	7940001	7980000	0.279602	LOC114118107
Chr.14	7960001	8000000	0.215482
Chr.14	8040001	8080000	0.161077
Chr.14	8060001	8100000	0.136401	SDR42E1
Chr.14	8080001	8120000	0.180158	HSD17B2
Chr.14	8100001	8140000	0.197
Chr.14	9720001	9760000	0.162023
Chr.14	9740001	9780000	0.172455	LOC114117858/MLYCD
Chr.14	9760001	9800000	0.147181
Chr.14	16120001	16160000	0.139372
Chr.14	16200001	16240000	0.189132	ABCC11/LONP2
Chr.14	16220001	16260000	0.159246
Chr.14	16320001	16360000	0.140437	LOC114117844/SIAH1
Chr.14	16340001	16380000	0.216275
Chr.14	16360001	16400000	0.218993
Chr.14	16380001	16420000	0.277389
Chr.14	16400001	16440000	0.167219
Chr.14	19560001	19600000	0.151296
Chr.14	22440001	22480000	0.142885
Chr.14	23320001	23360000	0.138529	CAPNS2/LPCAT2
Chr.14	23340001	23380000	0.17177	LOC121816483
Chr.14	23360001	23400000	0.143976	SLC6A2
Chr.14	24760001	24800000	0.157962	PSME3IP1/RSPRY1
Chr.14	24780001	24820000	0.148931
Chr.14	26180001	26220000	0.162102
Chr.14	34320001	34360000	0.145899	PHAF1/B3GNT9
Chr.14	34340001	34380000	0.155968	TRADD/FBXL8/HSF4/NOL3
Chr.14	35400001	35440000	0.141327	CDH3/LOC106991597/CDH1/LOC121816497
Chr.14	35580001	35620000	0.139198
Chr.14	35600001	35640000	0.14397
Chr.14	36120001	36160000	0.231143	LOC101121621
Chr.14	36140001	36180000	0.233946
Chr.14	39900001	39940000	0.194921	CCNE1/LOC105606390
Chr.14	40460001	40500000	0.142638
Chr.14	40480001	40520000	0.146011	ZNF536
Chr.14	40800001	40840000	0.136742
Chr.14	40820001	40860000	0.156903
Chr.14	47440001	47480000	0.187872	PPP1R14A/LOC121816369/SPINT2
Chr.14	47460001	47500000	0.237869	LOC121816370/C14H19orf33/YIF1B
Chr.14	50320001	50360000	0.191396
Chr.14	50340001	50380000	0.28021	LOC114117997/LOC121816374/LOC121816375
Chr.14	50360001	50400000	0.31552	LOC101103174
Chr.14	50380001	50420000	0.287997	LOC101103343
Chr.14	50400001	50440000	0.203194	LOC121816377
Chr.14	50940001	50980000	0.143246	RPS19/DMRTC2/LYPD4
Chr.14	50960001	51000000	0.15925	LOC101104522
Chr.14	50980001	51020000	0.155479	LOC114117995
Chr.14	52100001	52140000	0.208441	LOC121816528/LOC101110170/LOC105605968
Chr.14	52120001	52160000	0.148874	LOC114118109
Chr.14	52140001	52180000	0.141834
Chr.14	52160001	52200000	0.192817	LOC121816529
Chr.14	52180001	52220000	0.230603	IGSF23
Chr.14	52200001	52240000	0.216172	PVR/CEACAM19
Chr.14	52220001	52260000	0.22802
Chr.14	52240001	52280000	0.228726	CEACAM16
Chr.14	52260001	52300000	0.166957	LOC114118007/LOC114118008
Chr.14	52520001	52560000	0.151405	LOC101113265/ZNF296/GEMIN7
Chr.14	52540001	52580000	0.14605
Chr.14	52560001	52600000	0.141118	LOC121816532/PPP1R37/NKPD1
Chr.14	52800001	52840000	0.135581	PPP1R13L/POLR1G/ERCC1/LOC105608454
Chr.14	55040001	55080000	0.221389	NTN5/LOC101107465
Chr.14	55060001	55100000	0.315991	FUT2/MAMSTR
Chr.14	55080001	55120000	0.249868	RASIP1/IZUMO1
Chr.14	55280001	55320000	0.141601	FTL/TULP2/GYS1/RUVBL2/LHB/LOC105602076
Chr.14	56760001	56800000	0.190975	KLK14/LOC105602080
Chr.14	56780001	56820000	0.197068	CEACAM18
Chr.14	56800001	56840000	0.165596	LOC101120859
Chr.14	56820001	56860000	0.192487	LOC101121116
Chr.14	56840001	56880000	0.170213
Chr.14	57600001	57640000	0.166066	LOC114118161/ZNF175/LOC105601981/LOC105601982
Chr.14	57620001	57660000	0.154614	SIGLEC5
Chr.14	58140001	58180000	0.144242	PPP2R1A
Chr.14	58160001	58200000	0.197682	LOC101104852
Chr.14	58240001	58280000	0.174017	LOC101105099/LOC101105353/LOC105602086
Chr.14	58260001	58300000	0.143788	LOC101116080/LOC114118146
Chr.14	58280001	58320000	0.163636
Chr.14	60740001	60780000	0.155804	LOC101108945
Chr.14	60760001	60800000	0.31093	LOC105613405
Chr.14	60780001	60820000	0.293872	LOC101109476/LOC101117099
Chr.14	60800001	60840000	0.158928
Chr.14	60840001	60880000	0.140133	LOC101109733/LOC105601991
Chr.14	60860001	60900000	0.157461
Chr.14	60880001	60920000	0.17368	LOC105613406
Chr.14	60900001	60940000	0.139346	LOC101109994/LOC121816391
Chr.14	61380001	61420000	0.190208	LOC114118145/DPRX/LOC101111573
Chr.14	61400001	61440000	0.317684	LOC121816555
Chr.14	61460001	61500000	0.202187
Chr.14	61480001	61520000	0.213113	LOC101112084/LOC101111827
Chr.14	61500001	61540000	0.16086	NLRP12
Chr.14	62760001	62800000	0.171301	SBK3/SBK2/LOC114118151/SSC5D
Chr.14	62780001	62820000	0.187354	NAT14/ZNF628
Chr.14	64500001	64540000	0.170697	ZFP28
Chr.14	65980001	66020000	0.136524	LOC101118128/LOC121816398/LOC114117842/LOC105601972/LOC105602040
Chr.15	2080001	2120000	0.157686
Chr.15	2100001	2140000	0.160437	GRIA4
Chr.15	2120001	2160000	0.137715
Chr.15	2140001	2180000	0.147082
Chr.15	3700001	3740000	0.166612
Chr.15	3720001	3760000	0.193918
Chr.15	3740001	3780000	0.166133
Chr.15	3760001	3800000	0.196968
Chr.15	3780001	3820000	0.264778
Chr.15	3800001	3840000	0.207748
Chr.15	3820001	3860000	0.142218
Chr.15	3840001	3880000	0.168186
Chr.15	3860001	3900000	0.156418
Chr.15	5380001	5420000	0.145826	MMP13/LOC121816655
Chr.15	9800001	9840000	0.150078	CNTN5/LOC114118359
Chr.15	10420001	10460000	0.137476
Chr.15	10780001	10820000	0.13577
Chr.15	10800001	10840000	0.157583
Chr.15	10820001	10860000	0.175443
Chr.15	10840001	10880000	0.146219
Chr.15	10860001	10900000	0.138495
Chr.15	10880001	10920000	0.18062
Chr.15	10900001	10940000	0.20038
Chr.15	10920001	10960000	0.220653
Chr.15	10940001	10980000	0.161181
Chr.15	10960001	11000000	0.142253
Chr.15	10980001	11020000	0.175481
Chr.15	11020001	11060000	0.140429	LOC101121879
Chr.15	11080001	11120000	0.188518
Chr.15	11100001	11140000	0.27033
Chr.15	11120001	11160000	0.4109
Chr.15	11140001	11180000	0.449211
Chr.15	11160001	11200000	0.462935
Chr.15	11180001	11220000	0.468925
Chr.15	11200001	11240000	0.381288
Chr.15	11220001	11260000	0.199223
Chr.15	12240001	12280000	0.138601
Chr.15	12260001	12300000	0.166171
Chr.15	12280001	12320000	0.13838
Chr.15	12300001	12340000	0.180708
Chr.15	12320001	12360000	0.162002
Chr.15	13480001	13520000	0.152971	CCDC82/MAML2
Chr.15	13500001	13540000	0.196359	LOC114118379
Chr.15	16780001	16820000	0.145321	ELMOD1
Chr.15	20580001	20620000	0.165066	LOC114118613
Chr.15	20600001	20640000	0.194694
Chr.15	20620001	20660000	0.159142
Chr.15	21040001	21080000	0.154816
Chr.15	21060001	21100000	0.140598
Chr.15	21080001	21120000	0.196065
Chr.15	21100001	21140000	0.172198
Chr.15	21120001	21160000	0.155252
Chr.15	21140001	21180000	0.154902
Chr.15	21260001	21300000	0.218164	LOC114118386/COLCA2
Chr.15	21280001	21320000	0.208407
Chr.15	22840001	22880000	0.138192
Chr.15	27700001	27740000	0.167365	RNF214/BACE1/LOC121816627/CEP164
Chr.15	27720001	27760000	0.153128
Chr.15	28400001	28440000	0.161792	IL10RA
Chr.15	28420001	28460000	0.177546	LOC114118585
Chr.15	28840001	28880000	0.285157
Chr.15	28860001	28900000	0.363719	KMT2A/LOC114118626
Chr.15	28880001	28920000	0.345848
Chr.15	28900001	28940000	0.347288
Chr.15	28920001	28960000	0.265403	TTC36/TMEM25/IFT46
Chr.15	28940001	28980000	0.153861	ARCN1
Chr.15	29620001	29660000	0.197012	LOC114118398/RNF26/C1QTNF5/LOC101109206/USP2
Chr.15	29640001	29680000	0.188246	LOC121816678
Chr.15	30600001	30640000	0.154965	POU2F3/TLCD5/ARHGEF12
Chr.15	31960001	32000000	0.135619	SORL1
Chr.15	32160001	32200000	0.168316
Chr.15	32180001	32220000	0.156431
Chr.15	32200001	32240000	0.14241
Chr.15	34320001	34360000	0.143571	SERGEF
Chr.15	34340001	34380000	0.145972
Chr.15	35460001	35500000	0.149511	C15H11orf58
Chr.15	36080001	36120000	0.161454
Chr.15	36100001	36140000	0.167809
Chr.15	36120001	36160000	0.136285
Chr.15	36140001	36180000	0.171602
Chr.15	36160001	36200000	0.157098
Chr.15	36180001	36220000	0.167053
Chr.15	36200001	36240000	0.191429	SOX6
Chr.15	36220001	36260000	0.142795
Chr.15	36580001	36620000	0.163714
Chr.15	37520001	37560000	0.155598	CALCB
Chr.15	45240001	45280000	0.135654
Chr.15	47160001	47200000	0.153358	LOC114118350/LOC101122976
Chr.15	49920001	49960000	0.149818	STIM1
Chr.15	49940001	49980000	0.13766
Chr.15	50500001	50540000	0.192009
Chr.15	50520001	50560000	0.255987	FOLR3/FOLR1/FOLR2/INPPL1
Chr.15	50540001	50580000	0.157559	PHOX2A
Chr.15	51240001	51280000	0.135532	FCHSD2
Chr.15	51260001	51300000	0.200741
Chr.15	51280001	51320000	0.163164
Chr.15	51700001	51740000	0.176879	FAM168A
Chr.15	51720001	51760000	0.247133
Chr.15	51740001	51780000	0.177495
Chr.15	52380001	52420000	0.159178	P4HA3/PGM2L1
Chr.15	55520001	55560000	0.15564	LOC101110537
Chr.15	55540001	55580000	0.238877
Chr.15	55560001	55600000	0.209438
Chr.15	57600001	57640000	0.148867	METTL15
Chr.15	59500001	59540000	0.15978	KCNA4
Chr.15	59520001	59560000	0.135352
Chr.15	59540001	59580000	0.164723
Chr.15	59560001	59600000	0.159822
Chr.15	61280001	61320000	0.164448	ELP4
Chr.15	61400001	61440000	0.139107
Chr.15	61420001	61460000	0.182218
Chr.15	61440001	61480000	0.187646
Chr.15	61460001	61500000	0.191804
Chr.15	61480001	61520000	0.233001
Chr.15	61500001	61540000	0.176865
Chr.15	62040001	62080000	0.143617	LOC114118448
Chr.15	64700001	64740000	0.136605	LOC114118451/SLC1A2
Chr.15	65860001	65900000	0.164008	LOC114118622/IFTAP
Chr.15	67900001	67940000	0.160612	ALKBH3
Chr.15	67920001	67960000	0.139709	C15H11orf96
Chr.15	67980001	68020000	0.141194
Chr.15	72920001	72960000	0.136924
Chr.15	73240001	73280000	0.257873	EXT2/ALX4
Chr.15	73260001	73300000	0.245994
Chr.15	73280001	73320000	0.157587
Chr.15	73300001	73340000	0.205196
Chr.15	73320001	73360000	0.195881
Chr.15	73340001	73380000	0.214719
Chr.15	73360001	73400000	0.259824
Chr.15	73380001	73420000	0.386063
Chr.15	73400001	73440000	0.314441
Chr.15	73420001	73460000	0.142659
Chr.15	73540001	73580000	0.201649	LOC121816714/LOC114118584
Chr.15	73560001	73600000	0.29861	CD82
Chr.15	73580001	73620000	0.302617
Chr.15	73600001	73640000	0.210732
Chr.15	73620001	73660000	0.166803
Chr.15	73980001	74020000	0.160557	LOC114118304
Chr.15	74080001	74120000	0.135265	PRDM11
Chr.15	74800001	74840000	0.135589	CRY2
Chr.15	74940001	74980000	0.148749
Chr.15	74960001	75000000	0.174016
Chr.15	74980001	75020000	0.147613
Chr.15	75060001	75100000	0.168444	PHF21A
Chr.15	75080001	75120000	0.209572
Chr.15	75100001	75140000	0.155614
Chr.15	75120001	75160000	0.137858
Chr.15	75280001	75320000	0.142165	LOC121816719/DGKZ/MDK/CHRM4
Chr.15	75500001	75540000	0.159952	HARBI1/ATG13
Chr.15	75520001	75560000	0.154169	ARHGAP1
Chr.15	75540001	75580000	0.164316	ZNF408
Chr.15	76140001	76180000	0.242487	SPI1/LOC121816623/SLC39A13/PSMC3
Chr.15	76160001	76200000	0.236549	RAPSN
Chr.15	76180001	76220000	0.182512	CELF1
Chr.15	76300001	76340000	0.162579	PTPMT1/KBTBD4/NDUFS3/FAM180B/C1QTNF4
Chr.15	79460001	79500000	0.212671	LOC101105022/SLC43A3
Chr.15	79480001	79520000	0.297108
Chr.15	79500001	79540000	0.269693	RTN4RL2
Chr.15	79520001	79560000	0.176603	LOC114118467/SLC43A1
Chr.15	79540001	79580000	0.157389
Chr.15	79560001	79600000	0.163455
Chr.15	81260001	81300000	0.146235	LOC101110966/LOC114118577
Chr.15	81280001	81320000	0.155971	LOC101112161
Chr.15	81880001	81920000	0.139541	MS4A13
Chr.15	82020001	82060000	0.145298	NCAPD3
Chr.16	120001	160000	0.143802	LOC114118677/LOC114118786/LOC101109598
Chr.16	140001	180000	0.148543
Chr.16	820001	860000	0.152183	SLIT3
Chr.16	840001	880000	0.151113
Chr.16	1580001	1620000	0.142051	LOC105602434
Chr.16	2720001	2760000	0.147277	KCNIP1
Chr.16	2740001	2780000	0.136328
Chr.16	2840001	2880000	0.150741
Chr.16	2860001	2900000	0.171622	LOC101106625
Chr.16	3440001	3480000	0.149706
Chr.16	3460001	3500000	0.150664
Chr.16	3480001	3520000	0.143102	LOC114118799
Chr.16	3500001	3540000	0.139301	LOC114118717
Chr.16	3520001	3560000	0.136799
Chr.16	3580001	3620000	0.158306
Chr.16	3600001	3640000	0.171872
Chr.16	7600001	7640000	0.140667
Chr.16	7620001	7660000	0.141901
Chr.16	8400001	8440000	0.158594	LOC105602473
Chr.16	8420001	8460000	0.17347
Chr.16	8460001	8500000	0.151068
Chr.16	9000001	9040000	0.185864	LOC101115733
Chr.16	9020001	9060000	0.154932
Chr.16	9560001	9600000	0.135258	MAP1B
Chr.16	9580001	9620000	0.135772	LOC121816798
Chr.16	12260001	12300000	0.184946
Chr.16	12960001	13000000	0.138277
Chr.16	12980001	13020000	0.185839	MAST4
Chr.16	13000001	13040000	0.281737
Chr.16	13020001	13060000	0.324015
Chr.16	13040001	13080000	0.197752
Chr.16	14240001	14280000	0.179178	ADAMTS6
Chr.16	14260001	14300000	0.148567
Chr.16	14340001	14380000	0.171154
Chr.16	14360001	14400000	0.19193
Chr.16	14380001	14420000	0.150684
Chr.16	14780001	14820000	0.139472	CWC27
Chr.16	15200001	15240000	0.178044	RNF180
Chr.16	15220001	15260000	0.159232
Chr.16	17820001	17860000	0.15709
Chr.16	17840001	17880000	0.232939	LOC121816800/LOC114118803
Chr.16	17860001	17900000	0.22723
Chr.16	17880001	17920000	0.177074
Chr.16	17900001	17940000	0.139805
Chr.16	18100001	18140000	0.157845	ZSWIM6
Chr.16	18120001	18160000	0.166918
Chr.16	18140001	18180000	0.150999
Chr.16	18160001	18200000	0.170515
Chr.16	18340001	18380000	0.152028	SMIM15/NDUFAF2
Chr.16	18360001	18400000	0.159876
Chr.16	18380001	18420000	0.184956
Chr.16	18800001	18840000	0.135827	DEPDC1B
Chr.16	18820001	18860000	0.147722
Chr.16	18840001	18880000	0.187408
Chr.16	18860001	18900000	0.242228
Chr.16	18880001	18920000	0.283674
Chr.16	18900001	18940000	0.294349	LOC105602518
Chr.16	19300001	19340000	0.14655	PDE4D
Chr.16	19320001	19360000	0.166027
Chr.16	19340001	19380000	0.14761
Chr.16	20280001	20320000	0.140173
Chr.16	24160001	24200000	0.138519	CDC20B
Chr.16	24200001	24240000	0.17723	GZMA/LOC101117107
Chr.16	24220001	24260000	0.157893
Chr.16	26420001	26460000	0.15163	PELO/ITGA1
Chr.16	27120001	27160000	0.173513
Chr.16	27140001	27180000	0.154886
Chr.16	28680001	28720000	0.144166	LOC105602554
Chr.16	28840001	28880000	0.1387	EMB
Chr.16	28920001	28960000	0.13533
Chr.16	30220001	30260000	0.156247
Chr.16	30240001	30280000	0.213657
Chr.16	30260001	30300000	0.197112
Chr.16	30600001	30640000	0.167178	FGF10
Chr.16	30620001	30660000	0.157923
Chr.16	30880001	30920000	0.15915
Chr.16	30900001	30940000	0.152537
Chr.16	31160001	31200000	0.16365
Chr.16	31180001	31220000	0.191493
Chr.16	31200001	31240000	0.144644
Chr.16	31520001	31560000	0.14738	HMGCS1
Chr.16	31540001	31580000	0.138826	NIM1K
Chr.16	31620001	31660000	0.144114	LOC121816810
Chr.16	31640001	31680000	0.142587	ZNF131
Chr.16	32080001	32120000	0.18246	GHR
Chr.16	32100001	32140000	0.256919
Chr.16	32120001	32160000	0.257908
Chr.16	32140001	32180000	0.228212
Chr.16	32160001	32200000	0.270274
Chr.16	32180001	32220000	0.223756
Chr.16	32200001	32240000	0.172711
Chr.16	32220001	32260000	0.158501	LOC114118741
Chr.16	32900001	32940000	0.143543	OXCT1
Chr.16	32920001	32960000	0.148646
Chr.16	33260001	33300000	0.157305	PLCXD3
Chr.16	33400001	33440000	0.173032
Chr.16	33420001	33460000	0.152247
Chr.16	33540001	33580000	0.156264	C6
Chr.16	33560001	33600000	0.176205
Chr.16	33680001	33720000	0.137069	MROH2B
Chr.16	33700001	33740000	0.139968	C7
Chr.16	33800001	33840000	0.149788	CARD6/RPL37
Chr.16	33820001	33860000	0.19044	LOC114118771/PRKAA1
Chr.16	33840001	33880000	0.149862
Chr.16	33860001	33900000	0.195209	LOC105602567
Chr.16	33880001	33920000	0.260809	TTC33
Chr.16	33900001	33940000	0.259186	LOC121816811
Chr.16	33920001	33960000	0.155488	PTGER4
Chr.16	34240001	34280000	0.143858
Chr.16	34260001	34300000	0.139932
Chr.16	34560001	34600000	0.150698	LOC105602671
Chr.16	34580001	34620000	0.184481
Chr.16	34620001	34660000	0.149421
Chr.16	34640001	34680000	0.151707
Chr.16	34740001	34780000	0.138362
Chr.16	34800001	34840000	0.194788
Chr.16	34820001	34860000	0.203542
Chr.16	34900001	34940000	0.305903
Chr.16	34920001	34960000	0.32234
Chr.16	34940001	34980000	0.226971
Chr.16	34960001	35000000	0.135021	LOC114118703
Chr.16	35360001	35400000	0.136767	FYB1
Chr.16	35520001	35560000	0.15481	RICTOR
Chr.16	35540001	35580000	0.1982
Chr.16	37200001	37240000	0.144194	CPLANE1
Chr.16	37520001	37560000	0.143605	NIPBL
Chr.16	38720001	38760000	0.214975	SPEF2
Chr.16	38740001	38780000	0.260463
Chr.16	38760001	38800000	0.266926
Chr.16	38780001	38820000	0.204534
Chr.16	38800001	38840000	0.174849
Chr.16	38920001	38960000	0.151464
Chr.16	38980001	39020000	0.15204
Chr.16	39000001	39040000	0.181586
Chr.16	39020001	39060000	0.239391
Chr.16	39040001	39080000	0.203565
Chr.16	39060001	39100000	0.217601
Chr.16	39080001	39120000	0.42904
Chr.16	39100001	39140000	0.364864
Chr.16	39120001	39160000	0.257076
Chr.16	39140001	39180000	0.232627
Chr.16	39160001	39200000	0.199674
Chr.16	39180001	39220000	0.140876
Chr.16	39200001	39240000	0.188386
Chr.16	39220001	39260000	0.199623	PR
Chr.16	39900001	39940000	0.14299	C1QTNF3/LOC114118791/LOC114118745/AMACR
Chr.16	41060001	41100000	0.273016	NPR3
Chr.16	41080001	41120000	0.295925
Chr.16	41100001	41140000	0.16425
Chr.16	41120001	41160000	0.212636	LOC121816819
Chr.16	41140001	41180000	0.213396
Chr.16	41160001	41200000	0.228658
Chr.16	41180001	41220000	0.171499	SUB1
Chr.16	41400001	41440000	0.143155	ZFR
Chr.16	41460001	41500000	0.135612	MTMR12
Chr.16	41480001	41520000	0.159456
Chr.16	41500001	41540000	0.145768
Chr.16	41560001	41600000	0.14586	LOC114118695/GOLPH3
Chr.16	43540001	43580000	0.139687
Chr.16	44520001	44560000	0.169018
Chr.16	44600001	44640000	0.141766
Chr.16	44680001	44720000	0.142983
Chr.16	44720001	44760000	0.16861
Chr.16	44740001	44780000	0.218546
Chr.16	45200001	45240000	0.166855
Chr.16	45220001	45260000	0.161815
Chr.16	45440001	45480000	0.177959
Chr.16	45460001	45500000	0.153408	LOC114118801
Chr.16	45480001	45520000	0.140914
Chr.16	45500001	45540000	0.173595
Chr.16	45520001	45560000	0.218675
Chr.16	45540001	45580000	0.240134
Chr.16	45560001	45600000	0.176736
Chr.16	46980001	47020000	0.163472
Chr.16	48260001	48300000	0.204879
Chr.16	48280001	48320000	0.2196
Chr.16	48300001	48340000	0.156492
Chr.16	49600001	49640000	0.200669
Chr.16	49620001	49660000	0.243815
Chr.16	50040001	50080000	0.157517
Chr.16	50060001	50100000	0.149432
Chr.16	50100001	50140000	0.145675
Chr.16	50400001	50440000	0.145973
Chr.16	50540001	50580000	0.145585
Chr.16	50600001	50640000	0.146026
Chr.16	50620001	50660000	0.173747
Chr.16	51280001	51320000	0.195144	CDH12
Chr.16	52000001	52040000	0.153058
Chr.16	52020001	52060000	0.1699
Chr.16	52720001	52760000	0.135586
Chr.16	54580001	54620000	0.154774
Chr.16	54600001	54640000	0.161205
Chr.16	54700001	54740000	0.18282
Chr.16	54720001	54760000	0.205588
Chr.16	55540001	55580000	0.145372
Chr.16	55680001	55720000	0.161362
Chr.16	55700001	55740000	0.216971
Chr.16	56040001	56080000	0.16628
Chr.16	56060001	56100000	0.181317	BASP1
Chr.16	57380001	57420000	0.168656	FBXL7
Chr.16	57400001	57440000	0.149337
Chr.16	57440001	57480000	0.141699
Chr.16	57460001	57500000	0.152185
Chr.16	58660001	58700000	0.197006	OTULIN
Chr.16	58680001	58720000	0.213796
Chr.16	58960001	59000000	0.148215	TRIO
Chr.16	58980001	59020000	0.143853
Chr.16	59460001	59500000	0.16667	DNAH5
Chr.16	59480001	59520000	0.169298
Chr.16	61820001	61860000	0.155274	CTNND2
Chr.16	65060001	65100000	0.180884
Chr.16	65080001	65120000	0.141616
Chr.16	69840001	69880000	0.160569
Chr.17	4000001	4040000	0.180537
Chr.17	4020001	4060000	0.170479	LOC114108916
Chr.17	4060001	4100000	0.154684	SFRP2
Chr.17	4080001	4120000	0.139852	LOC121816907
Chr.17	5020001	5060000	0.159337	ARFIP1
Chr.17	5160001	5200000	0.1688	TMEM154
Chr.17	5180001	5220000	0.298324
Chr.17	5200001	5240000	0.293105
Chr.17	5220001	5260000	0.285155
Chr.17	5240001	5280000	0.257498
Chr.17	5260001	5300000	0.210215
Chr.17	6440001	6480000	0.143609	FHIP1A
Chr.17	8000001	8040000	0.152099
Chr.17	8200001	8240000	0.157506
Chr.17	8260001	8300000	0.163364	IQCM
Chr.17	8680001	8720000	0.160691
Chr.17	9240001	9280000	0.142756	LOC101103351
Chr.17	9840001	9880000	0.13799	NR3C2
Chr.17	10020001	10060000	0.140324
Chr.17	10880001	10920000	0.181655
Chr.17	10900001	10940000	0.135567
[truncated: 3,753 more rows]

## Sheet: Table S6
Table S6. Overlaps regions between selected regions identified by FST and QTLs reported previously.
Chromosome	Gene	Region start	Region end	QTL class	QTL start	QTL end	QTL_ID	Traits
Chr.1	CP	239745750	239745767	Wool_QTL	238006816	251115183	QTL_ID=17229	Name=Fiber curvature
Chr.1	HLTF	239814723	239814743	Wool_QTL	238006816	251115183	QTL_ID=17229	Name=Fiber curvature
Chr.1	HPS3	239749613	239749676	Wool_QTL	238006816	251115183	QTL_ID=17229	Name=Fiber curvature
Chr.1	LOC101122652	239766879	239766949	Wool_QTL	238006816	251115183	QTL_ID=17229	Name=Fiber curvature
Chr.1	TRNAR-UCG	238523260	238523332	Wool_QTL	238006816	251115183	QTL_ID=17229	Name=Fiber curvature
Chr.1	TRNAY-GUA	248165424	248165497	Wool_QTL	238006816	251115183	QTL_ID=17229	Name=Fiber curvature
Chr.1	ZBTB38	248172055	248172136	Wool_QTL	238006816	251115183	QTL_ID=17229	Name=Fiber curvature
Chr.1	LOC121818565	249778730	249779006	Wool_QTL	238006816	251115183	QTL_ID=17229	Name=Fiber curvature
Chr.11	PSMB3	39102760	39102763	Wool_QTL	38578508	39206265	QTL_ID=17237	Name=Fiber diameter coefficient of variance
Chr.11	PSMB3	39102760	39102763	Wool_QTL	38007820	40290572	QTL_ID=17238	Name=Fiber diameter coefficient of variance
Chr.11	SP2	38295295	38295302	Wool_QTL	38007820	40290572	QTL_ID=17238	Name=Fiber diameter coefficient of variance
Chr.11	OSBPL7	38369546	38369558	Wool_QTL	38007820	40290572	QTL_ID=17238	Name=Fiber diameter coefficient of variance
Chr.11	CSF3	40081354	40081367	Wool_QTL	38007820	40290572	QTL_ID=17238	Name=Fiber diameter coefficient of variance
Chr.11	GSDMA	40051495	40051516	Wool_QTL	38007820	40290572	QTL_ID=17238	Name=Fiber diameter coefficient of variance
Chr.11	CASC3	40184521	40184549	Wool_QTL	38007820	40290572	QTL_ID=17238	Name=Fiber diameter coefficient of variance
Chr.11	NR1D1	40148977	40149008	Wool_QTL	38007820	40290572	QTL_ID=17238	Name=Fiber diameter coefficient of variance
Chr.11	PIP4K2B	39121362	39121401	Wool_QTL	38578508	39206265	QTL_ID=17237	Name=Fiber diameter coefficient of variance
Chr.11	PIP4K2B	39121362	39121401	Wool_QTL	38007820	40290572	QTL_ID=17238	Name=Fiber diameter coefficient of variance
Chr.11	LRRC46	38358800	38358847	Wool_QTL	38007820	40290572	QTL_ID=17238	Name=Fiber diameter coefficient of variance
Chr.11	NPEPPS	38562964	38563012	Wool_QTL	38007820	40290572	QTL_ID=17238	Name=Fiber diameter coefficient of variance
Chr.11	RAPGEFL1	40218942	40218993	Wool_QTL	38007820	40290572	QTL_ID=17238	Name=Fiber diameter coefficient of variance
Chr.11	PSMD3	40073600	40073651	Wool_QTL	38007820	40290572	QTL_ID=17238	Name=Fiber diameter coefficient of variance
Chr.11	MRPL10	38361810	38361862	Wool_QTL	38007820	40290572	QTL_ID=17238	Name=Fiber diameter coefficient of variance
Chr.11	CWC25	39147449	39147513	Wool_QTL	38578508	39206265	QTL_ID=17237	Name=Fiber diameter coefficient of variance
Chr.11	CWC25	39147449	39147513	Wool_QTL	38007820	40290572	QTL_ID=17238	Name=Fiber diameter coefficient of variance
Chr.11	CBX1	38127552	38127620	Wool_QTL	38007820	40290572	QTL_ID=17238	Name=Fiber diameter coefficient of variance
Chr.11	LOC105610161	40036779	40036847	Wool_QTL	38007820	40290572	QTL_ID=17238	Name=Fiber diameter coefficient of variance
Chr.11	TRNAM-CAU	39155953	39156026	Wool_QTL	38578508	39206265	QTL_ID=17237	Name=Fiber diameter coefficient of variance
Chr.11	TRNAM-CAU	39155953	39156026	Wool_QTL	38007820	40290572	QTL_ID=17238	Name=Fiber diameter coefficient of variance
Chr.11	MED24	40085983	40086064	Wool_QTL	38007820	40290572	QTL_ID=17238	Name=Fiber diameter coefficient of variance
Chr.11	NFE2L1	38158045	38158135	Wool_QTL	38007820	40290572	QTL_ID=17238	Name=Fiber diameter coefficient of variance
Chr.11	SCRN2	38352950	38353041	Wool_QTL	38007820	40290572	QTL_ID=17238	Name=Fiber diameter coefficient of variance
Chr.11	LOC114117100	40092205	40092309	Wool_QTL	38007820	40290572	QTL_ID=17238	Name=Fiber diameter coefficient of variance
Chr.11	CDC6	40286962	40287073	Wool_QTL	38007820	40290572	QTL_ID=17238	Name=Fiber diameter coefficient of variance
Chr.11	LOC121820708	38416097	38416215	Wool_QTL	38007820	40290572	QTL_ID=17238	Name=Fiber diameter coefficient of variance
Chr.11	WIPF2	40249585	40249709	Wool_QTL	38007820	40290572	QTL_ID=17238	Name=Fiber diameter coefficient of variance
Chr.11	LOC105616363	38297648	38297799	Wool_QTL	38007820	40290572	QTL_ID=17238	Name=Fiber diameter coefficient of variance
Chr.11	SP6	38342885	38343036	Wool_QTL	38007820	40290572	QTL_ID=17238	Name=Fiber diameter coefficient of variance
Chr.11	MSL1	40173232	40173456	Wool_QTL	38007820	40290572	QTL_ID=17238	Name=Fiber diameter coefficient of variance
Chr.11	LOC101122611	38543140	38543968	Wool_QTL	38007820	40290572	QTL_ID=17238	Name=Fiber diameter coefficient of variance
Chr.11	LRRC3C	40024947	40025846	Wool_QTL	38007820	40290572	QTL_ID=17238	Name=Fiber diameter coefficient of variance
Chr.11	THRA	40140001	40142929	Wool_QTL	38007820	40290572	QTL_ID=17238	Name=Fiber diameter coefficient of variance
Chr.1	AP2M1	203761468	203761474	Wool_QTL	150874731	227554393	QTL_ID=17228	Name=Fleece yield
Chr.1	LOC101116441	174602925	174602932	Wool_QTL	150874731	227554393	QTL_ID=17228	Name=Fleece yield
Chr.1	IQCG	191033522	191033530	Wool_QTL	150874731	227554393	QTL_ID=17228	Name=Fleece yield
Chr.1	RPL35A	191027013	191027024	Wool_QTL	150874731	227554393	QTL_ID=17228	Name=Fleece yield
Chr.1	TMEM41A	202469540	202469557	Wool_QTL	150874731	227554393	QTL_ID=17228	Name=Fleece yield
Chr.1	ACAP2	193100926	193100947	Wool_QTL	150874731	227554393	QTL_ID=17228	Name=Fleece yield
Chr.1	DVL3	203770257	203770289	Wool_QTL	150874731	227554393	QTL_ID=17228	Name=Fleece yield
Chr.1	LOC121816934	216201516	216201552	Wool_QTL	203907928	227725744	QTL_ID=17227	Name=Fleece yield
Chr.1	LOC121816934	216201516	216201552	Wool_QTL	150874731	227554393	QTL_ID=17228	Name=Fleece yield
Chr.1	LRRC31	218177927	218177967	Wool_QTL	203907928	227725744	QTL_ID=17227	Name=Fleece yield
Chr.1	LRRC31	218177927	218177967	Wool_QTL	150874731	227554393	QTL_ID=17228	Name=Fleece yield
Chr.1	ABCF3	203750245	203750290	Wool_QTL	150874731	227554393	QTL_ID=17228	Name=Fleece yield
Chr.1	LOC101108803	166163773	166163821	Wool_QTL	150874731	227554393	QTL_ID=17228	Name=Fleece yield
Chr.1	LOC101122319	178581353	178581410	Wool_QTL	150874731	227554393	QTL_ID=17228	Name=Fleece yield
Chr.1	ST6GAL1	200979942	200980000	Wool_QTL	150874731	227554393	QTL_ID=17228	Name=Fleece yield
Chr.1	LOC114111384	198805364	198805424	Wool_QTL	150874731	227554393	QTL_ID=17228	Name=Fleece yield
Chr.1	EIF2B5	203790584	203790644	Wool_QTL	150874731	227554393	QTL_ID=17228	Name=Fleece yield
Chr.1	LOC101103939	205764064	205764124	Wool_QTL	203907928	227725744	QTL_ID=17227	Name=Fleece yield
Chr.1	LOC101103939	205764064	205764124	Wool_QTL	150874731	227554393	QTL_ID=17228	Name=Fleece yield
Chr.1	LOC114111242	169544685	169544747	Wool_QTL	150874731	227554393	QTL_ID=17228	Name=Fleece yield
Chr.1	CMSS1	165019898	165019962	Wool_QTL	150874731	227554393	QTL_ID=17228	Name=Fleece yield
Chr.1	CSTA	187612740	187612806	Wool_QTL	150874731	227554393	QTL_ID=17228	Name=Fleece yield
Chr.1	TNIK	216795791	216795857	Wool_QTL	203907928	227725744	QTL_ID=17227	Name=Fleece yield
Chr.1	TNIK	216795791	216795857	Wool_QTL	150874731	227554393	QTL_ID=17228	Name=Fleece yield
Chr.1	LIPH	202410398	202410465	Wool_QTL	150874731	227554393	QTL_ID=17228	Name=Fleece yield
Chr.1	LRRIQ4	218206327	218206396	Wool_QTL	203907928	227725744	QTL_ID=17227	Name=Fleece yield
Chr.1	LRRIQ4	218206327	218206396	Wool_QTL	150874731	227554393	QTL_ID=17228	Name=Fleece yield
Chr.1	KPNA4	227595705	227595774	Wool_QTL	203907928	227725744	QTL_ID=17227	Name=Fleece yield
Chr.1	TRNAS-GGA	221016716	221016788	Wool_QTL	203907928	227725744	QTL_ID=17227	Name=Fleece yield
Chr.1	TRNAS-GGA	221016716	221016788	Wool_QTL	150874731	227554393	QTL_ID=17228	Name=Fleece yield
Chr.1	TRNAG-CCC	218218108	218218181	Wool_QTL	203907928	227725744	QTL_ID=17227	Name=Fleece yield
Chr.1	TRNAG-CCC	218218108	218218181	Wool_QTL	150874731	227554393	QTL_ID=17228	Name=Fleece yield
Chr.1	HACD2	188727576	188727659	Wool_QTL	150874731	227554393	QTL_ID=17228	Name=Fleece yield
Chr.1	GRAMD1C	179480127	179480210	Wool_QTL	150874731	227554393	QTL_ID=17228	Name=Fleece yield
Chr.1	BBX	173482704	173482792	Wool_QTL	150874731	227554393	QTL_ID=17228	Name=Fleece yield
Chr.1	PDIA5	188296593	188296681	Wool_QTL	150874731	227554393	QTL_ID=17228	Name=Fleece yield
Chr.1	MCCC1	204782630	204782719	Wool_QTL	203907928	227725744	QTL_ID=17227	Name=Fleece yield
Chr.1	MCCC1	204782630	204782719	Wool_QTL	150874731	227554393	QTL_ID=17228	Name=Fleece yield
Chr.1	LMLN	190971121	190971222	Wool_QTL	150874731	227554393	QTL_ID=17228	Name=Fleece yield
Chr.1	LOC114111144	179800430	179800532	Wool_QTL	150874731	227554393	QTL_ID=17228	Name=Fleece yield
Chr.1	ATP11B	204960549	204960652	Wool_QTL	203907928	227725744	QTL_ID=17227	Name=Fleece yield
Chr.1	ATP11B	204960549	204960652	Wool_QTL	150874731	227554393	QTL_ID=17228	Name=Fleece yield
Chr.1	LOC114111025	178654845	178654952	Wool_QTL	150874731	227554393	QTL_ID=17228	Name=Fleece yield
Chr.1	LOC114111238	191021867	191021976	Wool_QTL	150874731	227554393	QTL_ID=17228	Name=Fleece yield
Chr.1	LAMP3	204766814	204766926	Wool_QTL	203907928	227725744	QTL_ID=17227	Name=Fleece yield
Chr.1	LAMP3	204766814	204766926	Wool_QTL	150874731	227554393	QTL_ID=17228	Name=Fleece yield
Chr.1	LOC121816932	216181753	216181865	Wool_QTL	203907928	227725744	QTL_ID=17227	Name=Fleece yield
Chr.1	LOC121816932	216181753	216181865	Wool_QTL	150874731	227554393	QTL_ID=17228	Name=Fleece yield
Chr.1	CASR	187574272	187574396	Wool_QTL	150874731	227554393	QTL_ID=17228	Name=Fleece yield
Chr.1	SST	200453371	200453509	Wool_QTL	150874731	227554393	QTL_ID=17228	Name=Fleece yield
Chr.1	XXYLT1	193170226	193170374	Wool_QTL	150874731	227554393	QTL_ID=17228	Name=Fleece yield
Chr.1	CADM2	154959832	154960003	Wool_QTL	150874731	227554393	QTL_ID=17228	Name=Fleece yield
Chr.1	LOC121816833	204782192	204782381	Wool_QTL	203907928	227725744	QTL_ID=17227	Name=Fleece yield
Chr.1	LOC121816833	204782192	204782381	Wool_QTL	150874731	227554393	QTL_ID=17228	Name=Fleece yield
Chr.1	TPRG1	198815342	198815537	Wool_QTL	150874731	227554393	QTL_ID=17228	Name=Fleece yield
Chr.1	NAALADL2	212000431	212000630	Wool_QTL	203907928	227725744	QTL_ID=17227	Name=Fleece yield
Chr.1	NAALADL2	212000431	212000630	Wool_QTL	150874731	227554393	QTL_ID=17228	Name=Fleece yield
Chr.1	EPHA6	162834942	162835152	Wool_QTL	150874731	227554393	QTL_ID=17228	Name=Fleece yield
Chr.1	MB21D2	195317233	195317444	Wool_QTL	150874731	227554393	QTL_ID=17228	Name=Fleece yield
Chr.1	LOC121816863	205828366	205828578	Wool_QTL	203907928	227725744	QTL_ID=17227	Name=Fleece yield
Chr.1	LOC121816863	205828366	205828578	Wool_QTL	150874731	227554393	QTL_ID=17228	Name=Fleece yield
Chr.1	PEX5L	207895711	207895925	Wool_QTL	203907928	227725744	QTL_ID=17227	Name=Fleece yield
Chr.1	PEX5L	207895711	207895925	Wool_QTL	150874731	227554393	QTL_ID=17228	Name=Fleece yield
Chr.1	LOC114109402	207879807	207880027	Wool_QTL	203907928	227725744	QTL_ID=17227	Name=Fleece yield
Chr.1	LOC114109402	207879807	207880027	Wool_QTL	150874731	227554393	QTL_ID=17228	Name=Fleece yield
Chr.1	FNDC3B	216169948	216170180	Wool_QTL	203907928	227725744	QTL_ID=17227	Name=Fleece yield
Chr.1	FNDC3B	216169948	216170180	Wool_QTL	150874731	227554393	QTL_ID=17228	Name=Fleece yield
Chr.1	RTP1	200880609	200880881	Wool_QTL	150874731	227554393	QTL_ID=17228	Name=Fleece yield
Chr.1	COL8A1	165000592	165000920	Wool_QTL	150874731	227554393	QTL_ID=17228	Name=Fleece yield
Chr.1	GTPBP8	178648126	178648462	Wool_QTL	150874731	227554393	QTL_ID=17228	Name=Fleece yield
Chr.1	MYLK	188839644	188840000	Wool_QTL	150874731	227554393	QTL_ID=17228	Name=Fleece yield
Chr.1	NEPRO	178665913	178666373	Wool_QTL	150874731	227554393	QTL_ID=17228	Name=Fleece yield
Chr.1	LOC114111655	211733238	211734024	Wool_QTL	203907928	227725744	QTL_ID=17227	Name=Fleece yield
Chr.1	LOC114111655	211733238	211734024	Wool_QTL	150874731	227554393	QTL_ID=17228	Name=Fleece yield
Chr.1	LOC105616896	178592861	178593959	Wool_QTL	150874731	227554393	QTL_ID=17228	Name=Fleece yield
Chr.1	LOC101107320	164349891	164351004	Wool_QTL	150874731	227554393	QTL_ID=17228	Name=Fleece yield
Chr.1	LOC101103029	224503425	224504598	Wool_QTL	203907928	227725744	QTL_ID=17227	Name=Fleece yield
Chr.1	LOC101103029	224503425	224504598	Wool_QTL	150874731	227554393	QTL_ID=17228	Name=Fleece yield
Chr.1	LOC101111595	200889667	200891067	Wool_QTL	150874731	227554393	QTL_ID=17228	Name=Fleece yield
Chr.1	MAP3K13	202478529	202480000	Wool_QTL	150874731	227554393	QTL_ID=17228	Name=Fleece yield
Chr.1	LOC121816874	207896777	207900000	Wool_QTL	203907928	227725744	QTL_ID=17227	Name=Fleece yield
Chr.1	LOC121816874	207896777	207900000	Wool_QTL	150874731	227554393	QTL_ID=17228	Name=Fleece yield
Chr.1	LOC121816481	179487823	179491274	Wool_QTL	150874731	227554393	QTL_ID=17228	Name=Fleece yield
Chr.1	PHLDB2	177480001	177520000	Wool_QTL	150874731	227554393	QTL_ID=17228	Name=Fleece yield
Chr.1	FILIP1L	165240001	165280000	Wool_QTL	150874731	227554393	QTL_ID=17228	Name=Fleece yield
Chr.11	RAPGEFL1	40218942	40218993	Wool_QTL	40216383	40330520	QTL_ID=17241	Name=Fleece yield
Chr.11	LOC121820693	40303325	40303410	Wool_QTL	40216383	40330520	QTL_ID=17241	Name=Fleece yield
Chr.11	RARA	40302908	40303014	Wool_QTL	40216383	40330520	QTL_ID=17241	Name=Fleece yield
Chr.11	CDC6	40286962	40287073	Wool_QTL	40216383	40330520	QTL_ID=17241	Name=Fleece yield
Chr.11	WIPF2	40249585	40249709	Wool_QTL	40216383	40330520	QTL_ID=17241	Name=Fleece yield
Chr.11	RAPGEFL1	40218942	40218993	Wool_QTL	40216383	40330520	QTL_ID=17239	Name=Greasy fleece weight
Chr.11	LOC121820693	40303325	40303410	Wool_QTL	40216383	40330520	QTL_ID=17239	Name=Greasy fleece weight
Chr.11	RARA	40302908	40303014	Wool_QTL	40216383	40330520	QTL_ID=17239	Name=Greasy fleece weight
Chr.11	CDC6	40286962	40287073	Wool_QTL	40216383	40330520	QTL_ID=17239	Name=Greasy fleece weight
Chr.11	WIPF2	40249585	40249709	Wool_QTL	40216383	40330520	QTL_ID=17239	Name=Greasy fleece weight
Chr.25	LOC121817946	6518786	6518794	Wool_QTL	1	15370594	QTL_ID=12913	Name=Greasy fleece weight
Chr.25	TSNAX	3734905	3734916	Wool_QTL	1	15370594	QTL_ID=12913	Name=Greasy fleece weight
Chr.25	ARID4B	7306331	7306345	Wool_QTL	1	15370594	QTL_ID=12913	Name=Greasy fleece weight
Chr.25	GNPAT	3449115	3449159	Wool_QTL	1	15370594	QTL_ID=12913	Name=Greasy fleece weight
Chr.25	LOC105604901	3759612	3759663	Wool_QTL	1	15370594	QTL_ID=12913	Name=Greasy fleece weight
Chr.25	C25H1orf131	3382044	3382097	Wool_QTL	1	15370594	QTL_ID=12913	Name=Greasy fleece weight
Chr.25	TARBP1	6643687	6643740	Wool_QTL	1	15370594	QTL_ID=12913	Name=Greasy fleece weight
Chr.25	LYST	7807084	7807140	Wool_QTL	1	15370594	QTL_ID=12913	Name=Greasy fleece weight
Chr.25	SPRTN	3469701	3469761	Wool_QTL	1	15370594	QTL_ID=12913	Name=Greasy fleece weight
Chr.25	TRIM67	3371236	3371302	Wool_QTL	1	15370594	QTL_ID=12913	Name=Greasy fleece weight
Chr.25	SLC35F3	6409015	6409091	Wool_QTL	1	15370594	QTL_ID=12913	Name=Greasy fleece weight
Chr.25	LOC101113195	6582872	6582968	Wool_QTL	1	15370594	QTL_ID=12913	Name=Greasy fleece weight
Chr.25	MAP3K21	5635786	5635884	Wool_QTL	1	15370594	QTL_ID=12913	Name=Greasy fleece weight
Chr.25	LOC121817952	6533073	6533177	Wool_QTL	1	15370594	QTL_ID=12913	Name=Greasy fleece weight
Chr.25	LOC114110918	6911112	6911231	Wool_QTL	1	15370594	QTL_ID=12913	Name=Greasy fleece weight
Chr.25	LOC114110878	6804209	6804328	Wool_QTL	1	15370594	QTL_ID=12913	Name=Greasy fleece weight
Chr.25	URB2	1135593	1135719	Wool_QTL	1	15370594	QTL_ID=12913	Name=Greasy fleece weight
Chr.25	PCNX2	5567944	5568097	Wool_QTL	1	15370594	QTL_ID=12913	Name=Greasy fleece weight
Chr.25	LOC121817978	6826654	6826862	Wool_QTL	1	15370594	QTL_ID=12913	Name=Greasy fleece weight
Chr.25	TAF5L	1111164	1111889	Wool_QTL	1	15370594	QTL_ID=12913	Name=Greasy fleece weight
Chr.25	LOC101111733	6780001	6780873	Wool_QTL	1	15370594	QTL_ID=12913	Name=Greasy fleece weight
Chr.25	LOC105604913	6467460	6468352	Wool_QTL	1	15370594	QTL_ID=12913	Name=Greasy fleece weight
Chr.25	IRF2BP2	6784283	6785286	Wool_QTL	1	15370594	QTL_ID=12913	Name=Greasy fleece weight
Chr.25	LOC101118244	8345379	8346651	Wool_QTL	1	15370594	QTL_ID=12913	Name=Greasy fleece weight
Chr.25	EXOC8	3467235	3469413	Wool_QTL	1	15370594	QTL_ID=12913	Name=Greasy fleece weight
Chr.25	KCNK1	5860001	5900000	Wool_QTL	1	15370594	QTL_ID=12913	Name=Greasy fleece weight
Chr.25	CHRM3	11540001	11580000	Wool_QTL	1	15370594	QTL_ID=12913	Name=Greasy fleece weight
Chr.25	LOC121817946	6518786	6518794	Wool_QTL	1	44863742	QTL_ID=14018	Name=Mean fiber diameter
Chr.25	TSNAX	3734905	3734916	Wool_QTL	1	44863742	QTL_ID=14018	Name=Mean fiber diameter
Chr.25	ARID4B	7306331	7306345	Wool_QTL	1	44863742	QTL_ID=14018	Name=Mean fiber diameter
Chr.25	PSAP	27231536	27231576	Wool_QTL	1	44863742	QTL_ID=14018	Name=Mean fiber diameter
Chr.25	HNRNPH3	23986024	23986067	Wool_QTL	1	44863742	QTL_ID=14018	Name=Mean fiber diameter
Chr.25	GNPAT	3449115	3449159	Wool_QTL	1	44863742	QTL_ID=14018	Name=Mean fiber diameter
Chr.25	RUFY2	23997510	23997559	Wool_QTL	1	44863742	QTL_ID=14018	Name=Mean fiber diameter
Chr.25	LOC105604901	3759612	3759663	Wool_QTL	1	44863742	QTL_ID=14018	Name=Mean fiber diameter
Chr.25	C25H1orf131	3382044	3382097	Wool_QTL	1	44863742	QTL_ID=14018	Name=Mean fiber diameter
Chr.25	TARBP1	6643687	6643740	Wool_QTL	1	44863742	QTL_ID=14018	Name=Mean fiber diameter
Chr.25	LYST	7807084	7807140	Wool_QTL	1	44863742	QTL_ID=14018	Name=Mean fiber diameter
Chr.25	VSIR	27142285	27142342	Wool_QTL	1	44863742	QTL_ID=14018	Name=Mean fiber diameter
Chr.25	LOC114110908	37270336	37270394	Wool_QTL	1	44863742	QTL_ID=14018	Name=Mean fiber diameter
Chr.25	MAPK8	41772393	41772452	Wool_QTL	1	44863742	QTL_ID=14018	Name=Mean fiber diameter
Chr.25	SPRTN	3469701	3469761	Wool_QTL	1	44863742	QTL_ID=14018	Name=Mean fiber diameter
Chr.25	TRIM67	3371236	3371302	Wool_QTL	1	44863742	QTL_ID=14018	Name=Mean fiber diameter
Chr.25	LOC121817992	26593653	26593725	Wool_QTL	1	44863742	QTL_ID=14018	Name=Mean fiber diameter
Chr.25	SLC35F3	6409015	6409091	Wool_QTL	1	44863742	QTL_ID=14018	Name=Mean fiber diameter
Chr.25	UNC5B	26588640	26588719	Wool_QTL	1	44863742	QTL_ID=14018	Name=Mean fiber diameter
Chr.25	LOC121817955	26752457	26752550	Wool_QTL	1	44863742	QTL_ID=14018	Name=Mean fiber diameter
Chr.25	LOC101113195	6582872	6582968	Wool_QTL	1	44863742	QTL_ID=14018	Name=Mean fiber diameter
Chr.25	MAP3K21	5635786	5635884	Wool_QTL	1	44863742	QTL_ID=14018	Name=Mean fiber diameter
Chr.25	LOC121817952	6533073	6533177	Wool_QTL	1	44863742	QTL_ID=14018	Name=Mean fiber diameter
Chr.25	LOC114110904	31331891	31331996	Wool_QTL	1	44863742	QTL_ID=14018	Name=Mean fiber diameter
Chr.25	CDH23	27064823	27064929	Wool_QTL	1	44863742	QTL_ID=14018	Name=Mean fiber diameter
Chr.25	LOC114110918	6911112	6911231	Wool_QTL	1	44863742	QTL_ID=14018	Name=Mean fiber diameter
Chr.25	LOC114110878	6804209	6804328	Wool_QTL	1	44863742	QTL_ID=14018	Name=Mean fiber diameter
Chr.25	URB2	1135593	1135719	Wool_QTL	1	44863742	QTL_ID=14018	Name=Mean fiber diameter
Chr.25	ANXA11	34305323	34305468	Wool_QTL	1	44863742	QTL_ID=14018	Name=Mean fiber diameter
Chr.25	PCNX2	5567944	5568097	Wool_QTL	1	44863742	QTL_ID=14018	Name=Mean fiber diameter
Chr.25	MICU1	27829506	27829667	Wool_QTL	1	44863742	QTL_ID=14018	Name=Mean fiber diameter
Chr.25	SLC29A3	26728482	26728645	Wool_QTL	1	44863742	QTL_ID=14018	Name=Mean fiber diameter
Chr.25	DDIT4	27560157	27560353	Wool_QTL	1	44863742	QTL_ID=14018	Name=Mean fiber diameter
Chr.25	CTNNA3	22082219	22082420	Wool_QTL	1	44863742	QTL_ID=14018	Name=Mean fiber diameter
Chr.25	LOC121817978	6826654	6826862	Wool_QTL	1	44863742	QTL_ID=14018	Name=Mean fiber diameter
Chr.25	NRG3	37160001	37160225	Wool_QTL	1	44863742	QTL_ID=14018	Name=Mean fiber diameter
Chr.25	LOC121817974	27564657	27564905	Wool_QTL	1	44863742	QTL_ID=14018	Name=Mean fiber diameter
Chr.25	C25H10orf105	27097757	27098129	Wool_QTL	1	44863742	QTL_ID=14018	Name=Mean fiber diameter
Chr.25	TAF5L	1111164	1111889	Wool_QTL	1	44863742	QTL_ID=14018	Name=Mean fiber diameter
Chr.25	LOC101111733	6780001	6780873	Wool_QTL	1	44863742	QTL_ID=14018	Name=Mean fiber diameter
Chr.25	LOC105604913	6467460	6468352	Wool_QTL	1	44863742	QTL_ID=14018	Name=Mean fiber diameter
Chr.25	IRF2BP2	6784283	6785286	Wool_QTL	1	44863742	QTL_ID=14018	Name=Mean fiber diameter
Chr.25	LOC101118244	8345379	8346651	Wool_QTL	1	44863742	QTL_ID=14018	Name=Mean fiber diameter
Chr.25	EXOC8	3467235	3469413	Wool_QTL	1	44863742	QTL_ID=14018	Name=Mean fiber diameter
Chr.25	LOC121817997	27590783	27600000	Wool_QTL	1	44863742	QTL_ID=14018	Name=Mean fiber diameter
Chr.25	KCNK1	5860001	5900000	Wool_QTL	1	44863742	QTL_ID=14018	Name=Mean fiber diameter
Chr.25	LRMDA	31320001	31360000	Wool_QTL	1	44863742	QTL_ID=14018	Name=Mean fiber diameter
Chr.25	CHRM3	11540001	11580000	Wool_QTL	1	44863742	QTL_ID=14018	Name=Mean fiber diameter
Chr.6	LOC101112981	103673079	103673084	Wool_QTL	1	118469638	QTL_ID=14017	Name=Mean fiber diameter
Chr.6	WDR19	59082985	59082991	Wool_QTL	1	118469638	QTL_ID=14017	Name=Mean fiber diameter
Chr.6	LOC101104661	89814142	89814149	Wool_QTL	1	118469638	QTL_ID=14017	Name=Mean fiber diameter
Chr.6	GUF1	64027071	64027084	Wool_QTL	1	118469638	QTL_ID=14017	Name=Mean fiber diameter
Chr.6	LOC121819862	274169	274184	Wool_QTL	1	118469638	QTL_ID=14017	Name=Mean fiber diameter
Chr.6	LOC101103238	89635342	89635358	Wool_QTL	1	118469638	QTL_ID=14017	Name=Mean fiber diameter
Chr.6	IDUA	118056195	118056213	Wool_QTL	1	118469638	QTL_ID=14017	Name=Mean fiber diameter
Chr.6	EIF4E	26242072	26242090	Wool_QTL	1	118469638	QTL_ID=14017	Name=Mean fiber diameter
Chr.6	COMMD8	66802356	66802377	Wool_QTL	1	118469638	QTL_ID=14017	Name=Mean fiber diameter
Chr.6	TEC	67633637	67633658	Wool_QTL	1	118469638	QTL_ID=14017	Name=Mean fiber diameter
Chr.6	LOC114115417	86242139	86242160	Wool_QTL	1	118469638	QTL_ID=14017	Name=Mean fiber diameter
Chr.6	UBE2D3	22354977	22355001	Wool_QTL	1	118469638	QTL_ID=14017	Name=Mean fiber diameter
Chr.6	CSN1S2	86276921	86276945	Wool_QTL	1	118469638	QTL_ID=14017	Name=Mean fiber diameter
Chr.6	ATP5ME	118324559	118324585	Wool_QTL	1	118469638	QTL_ID=14017	Name=Mean fiber diameter
Chr.6	FIP1L1	69616541	69616568	Wool_QTL	1	118469638	QTL_ID=14017	Name=Mean fiber diameter
Chr.6	RCHY1	91099579	91099606	Wool_QTL	1	118469638	QTL_ID=14017	Name=Mean fiber diameter
Chr.6	YTHDC1	84932035	84932063	Wool_QTL	1	118469638	QTL_ID=14017	Name=Mean fiber diameter
Chr.6	PPP2R2C	103437966	103437994	Wool_QTL	1	118469638	QTL_ID=14017	Name=Mean fiber diameter
Chr.6	CPLX1	118176446	118176477	Wool_QTL	1	118469638	QTL_ID=14017	Name=Mean fiber diameter
Chr.6	MOB1B	87010244	87010276	Wool_QTL	1	118469638	QTL_ID=14017	Name=Mean fiber diameter
Chr.6	CFAP99	116987927	116987962	Wool_QTL	1	118469638	QTL_ID=14017	Name=Mean fiber diameter
Chr.6	ZFYVE28	116988691	116988730	Wool_QTL	1	118469638	QTL_ID=14017	Name=Mean fiber diameter
Chr.6	DGKQ	118087504	118087543	Wool_QTL	1	118469638	QTL_ID=14017	Name=Mean fiber diameter
Chr.6	LOC105613737	455472	455512	Wool_QTL	1	118469638	QTL_ID=14017	Name=Mean fiber diameter
Chr.6	PCGF3	118236671	118236719	Wool_QTL	1	118469638	QTL_ID=14017	Name=Mean fiber diameter
Chr.6	PDE6B	118335470	118335518	Wool_QTL	1	118469638	QTL_ID=14017	Name=Mean fiber diameter
Chr.6	PDGFRA	70448485	70448534	Wool_QTL	1	118469638	QTL_ID=14017	Name=Mean fiber diameter
Chr.6	LOC121819873	89449094	89449143	Wool_QTL	1	118469638	QTL_ID=14017	Name=Mean fiber diameter
Chr.6	EREG	90052931	90052980	Wool_QTL	1	118469638	QTL_ID=14017	Name=Mean fiber diameter
Chr.6	CHIC2	70245643	70245694	Wool_QTL	1	118469638	QTL_ID=14017	Name=Mean fiber diameter
Chr.6	FABP2	6367870	6367921	Wool_QTL	1	118469638	QTL_ID=14017	Name=Mean fiber diameter
Chr.6	LOC105615523	89743676	89743727	Wool_QTL	1	118469638	QTL_ID=14017	Name=Mean fiber diameter
Chr.6	TSPAN5	26651884	26651935	Wool_QTL	1	118469638	QTL_ID=14017	Name=Mean fiber diameter
Chr.6	ANXA3	94010878	94010932	Wool_QTL	1	118469638	QTL_ID=14017	Name=Mean fiber diameter
Chr.6	LOC105607826	95924434	95924488	Wool_QTL	1	118469638	QTL_ID=14017	Name=Mean fiber diameter
Chr.6	STPG2	27339271	27339325	Wool_QTL	1	118469638	QTL_ID=14017	Name=Mean fiber diameter
Chr.6	LOC114115410	70651517	70651577	Wool_QTL	1	118469638	QTL_ID=14017	Name=Mean fiber diameter
Chr.6	GNPDA2	64033357	64033419	Wool_QTL	1	118469638	QTL_ID=14017	Name=Mean fiber diameter
Chr.6	LOC121819876	89585632	89585694	Wool_QTL	1	118469638	QTL_ID=14017	Name=Mean fiber diameter
Chr.6	EPHA5	81931085	81931150	Wool_QTL	1	118469638	QTL_ID=14017	Name=Mean fiber diameter
Chr.6	GABRA2	65619109	65619177	Wool_QTL	1	118469638	QTL_ID=14017	Name=Mean fiber diameter
Chr.6	TRNAA-CGC	37793433	37793505	Wool_QTL	1	118469638	QTL_ID=14017	Name=Mean fiber diameter
Chr.6	CCNG2	92733971	92734043	Wool_QTL	1	118469638	QTL_ID=14017	Name=Mean fiber diameter
Chr.6	THAP6	91112433	91112506	Wool_QTL	1	118469638	QTL_ID=14017	Name=Mean fiber diameter
Chr.6	RFC1	59220281	59220357	Wool_QTL	1	118469638	QTL_ID=14017	Name=Mean fiber diameter
Chr.6	CLOCK	71606399	71606475	Wool_QTL	1	118469638	QTL_ID=14017	Name=Mean fiber diameter
Chr.6	SLC49A3	118316097	118316174	Wool_QTL	1	118469638	QTL_ID=14017	Name=Mean fiber diameter
Chr.6	LOC101116575	111555770	111555847	Wool_QTL	1	118469638	QTL_ID=14017	Name=Mean fiber diameter
Chr.6	TMEM175	118095186	118095265	Wool_QTL	1	118469638	QTL_ID=14017	Name=Mean fiber diameter
Chr.6	ARAP2	56401027	56401107	Wool_QTL	1	118469638	QTL_ID=14017	Name=Mean fiber diameter
Chr.6	NFKB1	22622277	22622357	Wool_QTL	1	118469638	QTL_ID=14017	Name=Mean fiber diameter
Chr.6	LOC101122359	102902327	102902418	Wool_QTL	1	118469638	QTL_ID=14017	Name=Mean fiber diameter
Chr.6	LOC101122787	102941940	102942031	Wool_QTL	1	118469638	QTL_ID=14017	Name=Mean fiber diameter
Chr.6	KIT	70938963	70939058	Wool_QTL	1	118469638	QTL_ID=14017	Name=Mean fiber diameter
Chr.6	LOC105613434	84932162	84932258	Wool_QTL	1	118469638	QTL_ID=14017	Name=Mean fiber diameter
Chr.6	LAP3	37810397	37810499	Wool_QTL	1	118469638	QTL_ID=14017	Name=Mean fiber diameter
Chr.6	LOC101104151	89655839	89655942	Wool_QTL	1	118469638	QTL_ID=14017	Name=Mean fiber diameter
Chr.6	FRAS1	93980233	93980341	Wool_QTL	1	118469638	QTL_ID=14017	Name=Mean fiber diameter
Chr.6	LOC114115282	25706335	25706445	Wool_QTL	1	118469638	QTL_ID=14017	Name=Mean fiber diameter
Chr.6	LOC121819832	60128399	60128511	Wool_QTL	1	118469638	QTL_ID=14017	Name=Mean fiber diameter
Chr.6	LOC114115366	118039999	118040112	Wool_QTL	1	118469638	QTL_ID=14017	Name=Mean fiber diameter
Chr.6	LOC121819840	92729060	92729178	Wool_QTL	1	118469638	QTL_ID=14017	Name=Mean fiber diameter
Chr.6	LOC121819880	35965887	35966012	Wool_QTL	1	118469638	QTL_ID=14017	Name=Mean fiber diameter
Chr.6	RAP1GDS1	26717803	26717930	Wool_QTL	1	118469638	QTL_ID=14017	Name=Mean fiber diameter
Chr.6	LNX1	69685926	69686062	Wool_QTL	1	118469638	QTL_ID=14017	Name=Mean fiber diameter
Chr.6	GAK	118114350	118114495	Wool_QTL	1	118469638	QTL_ID=14017	Name=Mean fiber diameter
Chr.6	LOC101112139	240156	240308	Wool_QTL	1	118469638	QTL_ID=14017	Name=Mean fiber diameter
Chr.6	LOC121819872	70301146	70301301	Wool_QTL	1	118469638	QTL_ID=14017	Name=Mean fiber diameter
Chr.6	STX18	105262631	105262799	Wool_QTL	1	118469638	QTL_ID=14017	Name=Mean fiber diameter
Chr.6	SCFD2	69589923	69590092	Wool_QTL	1	118469638	QTL_ID=14017	Name=Mean fiber diameter
Chr.6	LOC121819875	89602040	89602216	Wool_QTL	1	118469638	QTL_ID=14017	Name=Mean fiber diameter
Chr.6	MANBA	22405089	22405266	Wool_QTL	1	118469638	QTL_ID=14017	Name=Mean fiber diameter
Chr.6	PTPN13	102265348	102265527	Wool_QTL	1	118469638	QTL_ID=14017	Name=Mean fiber diameter
Chr.6	CORIN	66977250	66977433	Wool_QTL	1	118469638	QTL_ID=14017	Name=Mean fiber diameter
Chr.6	RBM47	60119083	60119283	Wool_QTL	1	118469638	QTL_ID=14017	Name=Mean fiber diameter
Chr.6	LOC101113151	1367128	1367340	Wool_QTL	1	118469638	QTL_ID=14017	Name=Mean fiber diameter
Chr.6	LOC121819861	118331054	118331282	Wool_QTL	1	118469638	QTL_ID=14017	Name=Mean fiber diameter
Chr.6	FAM193A	116816432	116816660	Wool_QTL	1	118469638	QTL_ID=14017	Name=Mean fiber diameter
Chr.6	LOC114115307	64055451	64055689	Wool_QTL	1	118469638	QTL_ID=14017	Name=Mean fiber diameter
Chr.6	ATP10D	66923080	66923319	Wool_QTL	1	118469638	QTL_ID=14017	Name=Mean fiber diameter
Chr.6	GABRA4	66264344	66264604	Wool_QTL	1	118469638	QTL_ID=14017	Name=Mean fiber diameter
Chr.6	LOC114115314	70042861	70043126	Wool_QTL	1	118469638	QTL_ID=14017	Name=Mean fiber diameter
Chr.6	CHRNA9	60060001	60060271	Wool_QTL	1	118469638	QTL_ID=14017	Name=Mean fiber diameter
Chr.6	LOC114115331	90063126	90063405	Wool_QTL	1	118469638	QTL_ID=14017	Name=Mean fiber diameter
Chr.6	CPEB2	110900001	110900290	Wool_QTL	1	118469638	QTL_ID=14017	Name=Mean fiber diameter
Chr.6	GABRB1	66769687	66770032	Wool_QTL	1	118469638	QTL_ID=14017	Name=Mean fiber diameter
Chr.6	LOC121819860	118069860	118070210	Wool_QTL	1	118469638	QTL_ID=14017	Name=Mean fiber diameter
Chr.6	FGFRL1	118029626	118029980	Wool_QTL	1	118469638	QTL_ID=14017	Name=Mean fiber diameter
Chr.6	LOC114115362	116962353	116962731	Wool_QTL	1	118469638	QTL_ID=14017	Name=Mean fiber diameter
Chr.6	LOC106990548	70618949	70619338	Wool_QTL	1	118469638	QTL_ID=14017	Name=Mean fiber diameter
Chr.6	SLC26A1	118061172	118061827	Wool_QTL	1	118469638	QTL_ID=14017	Name=Mean fiber diameter
Chr.6	LOC101104580	38792908	38793748	Wool_QTL	1	118469638	QTL_ID=14017	Name=Mean fiber diameter
Chr.6	LOC101107099	48380475	48381859	Wool_QTL	1	118469638	QTL_ID=14017	Name=Mean fiber diameter
Chr.6	LOC121819871	69912987	69914519	Wool_QTL	1	118469638	QTL_ID=14017	Name=Mean fiber diameter
Chr.6	LOC114115242	87650543	87652646	Wool_QTL	1	118469638	QTL_ID=14017	Name=Mean fiber diameter
Chr.6	PPARGC1A	44460001	44500000	Wool_QTL	1	118469638	QTL_ID=14017	Name=Mean fiber diameter
Chr.6	GRID2	32960001	33000000	Wool_QTL	1	118469638	QTL_ID=14017	Name=Mean fiber diameter
Chr.6	ADGRL3	77680001	77720000	Wool_QTL	1	118469638	QTL_ID=14017	Name=Mean fiber diameter
Chr.6	RASGEF1B	97520001	97560000	Wool_QTL	1	118469638	QTL_ID=14017	Name=Mean fiber diameter
Chr.6	KCTD8	63760001	63800000	Wool_QTL	1	118469638	QTL_ID=14017	Name=Mean fiber diameter
Chr.6	CFAP299	95920001	95960000	Wool_QTL	1	118469638	QTL_ID=14017	Name=Mean fiber diameter
Chr.6	CRACD	72220001	72260000	Wool_QTL	1	118469638	QTL_ID=14017	Name=Mean fiber diameter
Chr.25	TSNAX	3734905	3734916	Wool_QTL	2890197	5517649	QTL_ID=12914	Name=Primary fiber diameter
Chr.25	GNPAT	3449115	3449159	Wool_QTL	2890197	5517649	QTL_ID=12914	Name=Primary fiber diameter
Chr.25	LOC105604901	3759612	3759663	Wool_QTL	2890197	5517649	QTL_ID=12914	Name=Primary fiber diameter
Chr.25	C25H1orf131	3382044	3382097	Wool_QTL	2890197	5517649	QTL_ID=12914	Name=Primary fiber diameter
Chr.25	SPRTN	3469701	3469761	Wool_QTL	2890197	5517649	QTL_ID=12914	Name=Primary fiber diameter
Chr.25	TRIM67	3371236	3371302	Wool_QTL	2890197	5517649	QTL_ID=12914	Name=Primary fiber diameter
Chr.25	EXOC8	3467235	3469413	Wool_QTL	2890197	5517649	QTL_ID=12914	Name=Primary fiber diameter
Chr.25	LOC121817946	6518786	6518794	Wool_QTL	1576471	6831375	QTL_ID=12915	Name=Primary fiber diameter coefficient of variance
Chr.25	LOC121817946	6518786	6518794	Wool_QTL	1	44863742	QTL_ID=14021	Name=Primary fiber diameter coefficient of variance
Chr.25	TSNAX	3734905	3734916	Wool_QTL	1576471	6831375	QTL_ID=12915	Name=Primary fiber diameter coefficient of variance
Chr.25	TSNAX	3734905	3734916	Wool_QTL	1	44863742	QTL_ID=14021	Name=Primary fiber diameter coefficient of variance
Chr.25	ARID4B	7306331	7306345	Wool_QTL	1	44863742	QTL_ID=14021	Name=Primary fiber diameter coefficient of variance
Chr.25	PSAP	27231536	27231576	Wool_QTL	1	44863742	QTL_ID=14021	Name=Primary fiber diameter coefficient of variance
Chr.25	HNRNPH3	23986024	23986067	Wool_QTL	1	44863742	QTL_ID=14021	Name=Primary fiber diameter coefficient of variance
Chr.25	GNPAT	3449115	3449159	Wool_QTL	1576471	6831375	QTL_ID=12915	Name=Primary fiber diameter coefficient of variance
Chr.25	GNPAT	3449115	3449159	Wool_QTL	1	44863742	QTL_ID=14021	Name=Primary fiber diameter coefficient of variance
Chr.25	RUFY2	23997510	23997559	Wool_QTL	1	44863742	QTL_ID=14021	Name=Primary fiber diameter coefficient of variance
Chr.25	LOC105604901	3759612	3759663	Wool_QTL	1576471	6831375	QTL_ID=12915	Name=Primary fiber diameter coefficient of variance
Chr.25	LOC105604901	3759612	3759663	Wool_QTL	1	44863742	QTL_ID=14021	Name=Primary fiber diameter coefficient of variance
Chr.25	C25H1orf131	3382044	3382097	Wool_QTL	1576471	6831375	QTL_ID=12915	Name=Primary fiber diameter coefficient of variance
Chr.25	C25H1orf131	3382044	3382097	Wool_QTL	1	44863742	QTL_ID=14021	Name=Primary fiber diameter coefficient of variance
Chr.25	TARBP1	6643687	6643740	Wool_QTL	1576471	6831375	QTL_ID=12915	Name=Primary fiber diameter coefficient of variance
Chr.25	TARBP1	6643687	6643740	Wool_QTL	1	44863742	QTL_ID=14021	Name=Primary fiber diameter coefficient of variance
Chr.25	LYST	7807084	7807140	Wool_QTL	1	44863742	QTL_ID=14021	Name=Primary fiber diameter coefficient of variance
Chr.25	VSIR	27142285	27142342	Wool_QTL	1	44863742	QTL_ID=14021	Name=Primary fiber diameter coefficient of variance
Chr.25	LOC114110908	37270336	37270394	Wool_QTL	1	44863742	QTL_ID=14021	Name=Primary fiber diameter coefficient of variance
Chr.25	MAPK8	41772393	41772452	Wool_QTL	1	44863742	QTL_ID=14021	Name=Primary fiber diameter coefficient of variance
Chr.25	SPRTN	3469701	3469761	Wool_QTL	1576471	6831375	QTL_ID=12915	Name=Primary fiber diameter coefficient of variance
Chr.25	SPRTN	3469701	3469761	Wool_QTL	1	44863742	QTL_ID=14021	Name=Primary fiber diameter coefficient of variance
Chr.25	TRIM67	3371236	3371302	Wool_QTL	1576471	6831375	QTL_ID=12915	Name=Primary fiber diameter coefficient of variance
Chr.25	TRIM67	3371236	3371302	Wool_QTL	1	44863742	QTL_ID=14021	Name=Primary fiber diameter coefficient of variance
Chr.25	LOC121817992	26593653	26593725	Wool_QTL	1	44863742	QTL_ID=14021	Name=Primary fiber diameter coefficient of variance
Chr.25	SLC35F3	6409015	6409091	Wool_QTL	1576471	6831375	QTL_ID=12915	Name=Primary fiber diameter coefficient of variance
Chr.25	SLC35F3	6409015	6409091	Wool_QTL	1	44863742	QTL_ID=14021	Name=Primary fiber diameter coefficient of variance
Chr.25	UNC5B	26588640	26588719	Wool_QTL	1	44863742	QTL_ID=14021	Name=Primary fiber diameter coefficient of variance
Chr.25	LOC121817955	26752457	26752550	Wool_QTL	1	44863742	QTL_ID=14021	Name=Primary fiber diameter coefficient of variance
Chr.25	LOC101113195	6582872	6582968	Wool_QTL	1576471	6831375	QTL_ID=12915	Name=Primary fiber diameter coefficient of variance
Chr.25	LOC101113195	6582872	6582968	Wool_QTL	1	44863742	QTL_ID=14021	Name=Primary fiber diameter coefficient of variance
Chr.25	MAP3K21	5635786	5635884	Wool_QTL	1576471	6831375	QTL_ID=12915	Name=Primary fiber diameter coefficient of variance
Chr.25	MAP3K21	5635786	5635884	Wool_QTL	1	44863742	QTL_ID=14021	Name=Primary fiber diameter coefficient of variance
Chr.25	LOC121817952	6533073	6533177	Wool_QTL	1576471	6831375	QTL_ID=12915	Name=Primary fiber diameter coefficient of variance
Chr.25	LOC121817952	6533073	6533177	Wool_QTL	1	44863742	QTL_ID=14021	Name=Primary fiber diameter coefficient of variance
Chr.25	LOC114110904	31331891	31331996	Wool_QTL	1	44863742	QTL_ID=14021	Name=Primary fiber diameter coefficient of variance
Chr.25	CDH23	27064823	27064929	Wool_QTL	1	44863742	QTL_ID=14021	Name=Primary fiber diameter coefficient of variance
Chr.25	LOC114110918	6911112	6911231	Wool_QTL	1	44863742	QTL_ID=14021	Name=Primary fiber diameter coefficient of variance
Chr.25	LOC114110878	6804209	6804328	Wool_QTL	1576471	6831375	QTL_ID=12915	Name=Primary fiber diameter coefficient of variance
Chr.25	LOC114110878	6804209	6804328	Wool_QTL	1	44863742	QTL_ID=14021	Name=Primary fiber diameter coefficient of variance
Chr.25	URB2	1135593	1135719	Wool_QTL	1	44863742	QTL_ID=14021	Name=Primary fiber diameter coefficient of variance
Chr.25	ANXA11	34305323	34305468	Wool_QTL	1	44863742	QTL_ID=14021	Name=Primary fiber diameter coefficient of variance
Chr.25	PCNX2	5567944	5568097	Wool_QTL	1576471	6831375	QTL_ID=12915	Name=Primary fiber diameter coefficient of variance
Chr.25	PCNX2	5567944	5568097	Wool_QTL	1	44863742	QTL_ID=14021	Name=Primary fiber diameter coefficient of variance
Chr.25	MICU1	27829506	27829667	Wool_QTL	1	44863742	QTL_ID=14021	Name=Primary fiber diameter coefficient of variance
Chr.25	SLC29A3	26728482	26728645	Wool_QTL	1	44863742	QTL_ID=14021	Name=Primary fiber diameter coefficient of variance
Chr.25	DDIT4	27560157	27560353	Wool_QTL	1	44863742	QTL_ID=14021	Name=Primary fiber diameter coefficient of variance
Chr.25	CTNNA3	22082219	22082420	Wool_QTL	1	44863742	QTL_ID=14021	Name=Primary fiber diameter coefficient of variance
Chr.25	LOC121817978	6826654	6826862	Wool_QTL	1576471	6831375	QTL_ID=12915	Name=Primary fiber diameter coefficient of variance
Chr.25	LOC121817978	6826654	6826862	Wool_QTL	1	44863742	QTL_ID=14021	Name=Primary fiber diameter coefficient of variance
Chr.25	NRG3	37160001	37160225	Wool_QTL	1	44863742	QTL_ID=14021	Name=Primary fiber diameter coefficient of variance
Chr.25	LOC121817974	27564657	27564905	Wool_QTL	1	44863742	QTL_ID=14021	Name=Primary fiber diameter coefficient of variance
Chr.25	C25H10orf105	27097757	27098129	Wool_QTL	1	44863742	QTL_ID=14021	Name=Primary fiber diameter coefficient of variance
Chr.25	TAF5L	1111164	1111889	Wool_QTL	1	44863742	QTL_ID=14021	Name=Primary fiber diameter coefficient of variance
Chr.25	LOC101111733	6780001	6780873	Wool_QTL	1576471	6831375	QTL_ID=12915	Name=Primary fiber diameter coefficient of variance
Chr.25	LOC101111733	6780001	6780873	Wool_QTL	1	44863742	QTL_ID=14021	Name=Primary fiber diameter coefficient of variance
Chr.25	LOC105604913	6467460	6468352	Wool_QTL	1576471	6831375	QTL_ID=12915	Name=Primary fiber diameter coefficient of variance
Chr.25	LOC105604913	6467460	6468352	Wool_QTL	1	44863742	QTL_ID=14021	Name=Primary fiber diameter coefficient of variance
Chr.25	IRF2BP2	6784283	6785286	Wool_QTL	1576471	6831375	QTL_ID=12915	Name=Primary fiber diameter coefficient of variance
Chr.25	IRF2BP2	6784283	6785286	Wool_QTL	1	44863742	QTL_ID=14021	Name=Primary fiber diameter coefficient of variance
Chr.25	LOC101118244	8345379	8346651	Wool_QTL	1	44863742	QTL_ID=14021	Name=Primary fiber diameter coefficient of variance
Chr.25	EXOC8	3467235	3469413	Wool_QTL	1576471	6831375	QTL_ID=12915	Name=Primary fiber diameter coefficient of variance
Chr.25	EXOC8	3467235	3469413	Wool_QTL	1	44863742	QTL_ID=14021	Name=Primary fiber diameter coefficient of variance
Chr.25	LOC121817997	27590783	27600000	Wool_QTL	1	44863742	QTL_ID=14021	Name=Primary fiber diameter coefficient of variance
Chr.25	KCNK1	5860001	5900000	Wool_QTL	1576471	6831375	QTL_ID=12915	Name=Primary fiber diameter coefficient of variance
Chr.25	KCNK1	5860001	5900000	Wool_QTL	1	44863742	QTL_ID=14021	Name=Primary fiber diameter coefficient of variance
Chr.25	LRMDA	31320001	31360000	Wool_QTL	1	44863742	QTL_ID=14021	Name=Primary fiber diameter coefficient of variance
Chr.25	CHRM3	11540001	11580000	Wool_QTL	1	44863742	QTL_ID=14021	Name=Primary fiber diameter coefficient of variance
Chr.4	CALU	94388001	94388003	Wool_QTL	1	121578063	QTL_ID=14019	Name=Primary fiber diameter coefficient of variance
Chr.4	RUNDC3B	33500001	33500006	Wool_QTL	1	121578063	QTL_ID=14019	Name=Primary fiber diameter coefficient of variance
Chr.4	CALD1	100333806	100333812	Wool_QTL	1	121578063	QTL_ID=14019	Name=Primary fiber diameter coefficient of variance
Chr.4	MYL7	78821977	78821984	Wool_QTL	1	121578063	QTL_ID=14019	Name=Primary fiber diameter coefficient of variance
Chr.4	FAM3C	87540001	87540009	Wool_QTL	1	121578063	QTL_ID=14019	Name=Primary fiber diameter coefficient of variance
Chr.4	KRBA1	113719966	113719978	Wool_QTL	1	121578063	QTL_ID=14019	Name=Primary fiber diameter coefficient of variance
Chr.4	LOC106991107	892087	892100	Wool_QTL	1	121578063	QTL_ID=14019	Name=Primary fiber diameter coefficient of variance
Chr.4	TOMM7	32421866	32421882	Wool_QTL	1	121578063	QTL_ID=14019	Name=Primary fiber diameter coefficient of variance
Chr.4	POLM	78879192	78879209	Wool_QTL	1	121578063	QTL_ID=14019	Name=Primary fiber diameter coefficient of variance
Chr.4	HIPK2	104678258	104678277	Wool_QTL	1	121578063	QTL_ID=14019	Name=Primary fiber diameter coefficient of variance
Chr.4	TMEM196	29517240	29517261	Wool_QTL	1	121578063	QTL_ID=14019	Name=Primary fiber diameter coefficient of variance
Chr.4	IMPDH1	94280363	94280385	Wool_QTL	1	121578063	QTL_ID=14019	Name=Primary fiber diameter coefficient of variance
Chr.4	LOC121819392	32456395	32456421	Wool_QTL	1	121578063	QTL_ID=14019	Name=Primary fiber diameter coefficient of variance
Chr.4	OGDH	78500988	78501015	Wool_QTL	1	121578063	QTL_ID=14019	Name=Primary fiber diameter coefficient of variance
Chr.4	OPN1SW	94440001	94440028	Wool_QTL	1	121578063	QTL_ID=14019	Name=Primary fiber diameter coefficient of variance
Chr.4	PDE1C	65959441	65959468	Wool_QTL	1	121578063	QTL_ID=14019	Name=Primary fiber diameter coefficient of variance
Chr.4	NUP205	100835417	100835445	Wool_QTL	1	121578063	QTL_ID=14019	Name=Primary fiber diameter coefficient of variance
Chr.4	FAM131B	107970009	107970037	Wool_QTL	1	121578063	QTL_ID=14019	Name=Primary fiber diameter coefficient of variance
Chr.4	ZYX	107998879	107998908	Wool_QTL	1	121578063	QTL_ID=14019	Name=Primary fiber diameter coefficient of variance
Chr.4	RNF32	119722120	119722153	Wool_QTL	1	121578063	QTL_ID=14019	Name=Primary fiber diameter coefficient of variance
Chr.4	HILPDA	94348843	94348881	Wool_QTL	1	121578063	QTL_ID=14019	Name=Primary fiber diameter coefficient of variance
Chr.4	CLCN1	107953391	107953430	Wool_QTL	1	121578063	QTL_ID=14019	Name=Primary fiber diameter coefficient of variance
Chr.4	IKZF1	6369579	6369619	Wool_QTL	1	121578063	QTL_ID=14019	Name=Primary fiber diameter coefficient of variance
Chr.4	ITPRID1	66451092	66451136	Wool_QTL	1	121578063	QTL_ID=14019	Name=Primary fiber diameter coefficient of variance
Chr.4	CDHR3	48542002	48542048	Wool_QTL	1	121578063	QTL_ID=14019	Name=Primary fiber diameter coefficient of variance
Chr.4	MGAM	106684615	106684665	Wool_QTL	1	121578063	QTL_ID=14019	Name=Primary fiber diameter coefficient of variance
Chr.4	PTPRN2	120850372	120850423	Wool_QTL	1	121578063	QTL_ID=14019	Name=Primary fiber diameter coefficient of variance
Chr.4	LOC114114630	120171957	120172009	Wool_QTL	1	121578063	QTL_ID=14019	Name=Primary fiber diameter coefficient of variance
Chr.4	MKLN1	96881379	96881434	Wool_QTL	1	121578063	QTL_ID=14019	Name=Primary fiber diameter coefficient of variance
Chr.4	LOC121819507	34043438	34043496	Wool_QTL	1	121578063	QTL_ID=14019	Name=Primary fiber diameter coefficient of variance
Chr.4	DDX56	78520107	78520167	Wool_QTL	1	121578063	QTL_ID=14019	Name=Primary fiber diameter coefficient of variance
Chr.4	PODXL	96904757	96904819	Wool_QTL	1	121578063	QTL_ID=14019	Name=Primary fiber diameter coefficient of variance
Chr.4	POLD2	78843033	78843095	Wool_QTL	1	121578063	QTL_ID=14019	Name=Primary fiber diameter coefficient of variance
Chr.4	RBM28	94221073	94221138	Wool_QTL	1	121578063	QTL_ID=14019	Name=Primary fiber diameter coefficient of variance
Chr.4	UBE3C	120142019	120142086	Wool_QTL	1	121578063	QTL_ID=14019	Name=Primary fiber diameter coefficient of variance
Chr.4	TRPV6	107379916	107379983	Wool_QTL	1	121578063	QTL_ID=14019	Name=Primary fiber diameter coefficient of variance
Chr.4	SNX13	27285085	27285154	Wool_QTL	1	121578063	QTL_ID=14019	Name=Primary fiber diameter coefficient of variance
Chr.4	DGKB	24145470	24145540	Wool_QTL	1	121578063	QTL_ID=14019	Name=Primary fiber diameter coefficient of variance
Chr.4	LOC101118869	96427148	96427218	Wool_QTL	1	121578063	QTL_ID=14019	Name=Primary fiber diameter coefficient of variance
Chr.4	RINT1	48167028	48167100	Wool_QTL	1	121578063	QTL_ID=14019	Name=Primary fiber diameter coefficient of variance
Chr.4	TRNAP-AGG	94449999	94450071	Wool_QTL	1	121578063	QTL_ID=14019	Name=Primary fiber diameter coefficient of variance
Chr.4	LOC114114654	32456478	32456551	Wool_QTL	1	121578063	QTL_ID=14019	Name=Primary fiber diameter coefficient of variance
Chr.4	TNPO3	94662863	94662937	Wool_QTL	1	121578063	QTL_ID=14019	Name=Primary fiber diameter coefficient of variance
Chr.4	STRA8	100525218	100525294	Wool_QTL	1	121578063	QTL_ID=14019	Name=Primary fiber diameter coefficient of variance
Chr.4	CYREN	100469196	100469272	Wool_QTL	1	121578063	QTL_ID=14019	Name=Primary fiber diameter coefficient of variance
Chr.4	CPED1	87112140	87112219	Wool_QTL	1	121578063	QTL_ID=14019	Name=Primary fiber diameter coefficient of variance
Chr.4	LOC101105154	94546933	94547013	Wool_QTL	1	121578063	QTL_ID=14019	Name=Primary fiber diameter coefficient of variance
Chr.4	LOC114114639	52144954	52145034	Wool_QTL	1	121578063	QTL_ID=14019	Name=Primary fiber diameter coefficient of variance
Chr.4	TSPAN12	86963237	86963320	Wool_QTL	1	121578063	QTL_ID=14019	Name=Primary fiber diameter coefficient of variance
Chr.4	LOC121819390	26669633	26669716	Wool_QTL	1	121578063	QTL_ID=14019	Name=Primary fiber diameter coefficient of variance
Chr.4	MTPN	101207091	101207175	Wool_QTL	1	121578063	QTL_ID=14019	Name=Primary fiber diameter coefficient of variance
Chr.4	AEBP1	78854762	78854847	Wool_QTL	1	121578063	QTL_ID=14019	Name=Primary fiber diameter coefficient of variance
Chr.4	LMBR1	119758067	119758153	Wool_QTL	1	121578063	QTL_ID=14019	Name=Primary fiber diameter coefficient of variance
Chr.4	AKAP9	10100432	10100518	Wool_QTL	1	121578063	QTL_ID=14019	Name=Primary fiber diameter coefficient of variance
Chr.4	BPGM	99977693	99977783	Wool_QTL	1	121578063	QTL_ID=14019	Name=Primary fiber diameter coefficient of variance
Chr.4	ICA1	16971380	16971470	Wool_QTL	1	121578063	QTL_ID=14019	Name=Primary fiber diameter coefficient of variance
Chr.4	CFTR	52263764	52263854	Wool_QTL	1	121578063	QTL_ID=14019	Name=Primary fiber diameter coefficient of variance
Chr.4	LOC105607520	100453152	100453243	Wool_QTL	1	121578063	QTL_ID=14019	Name=Primary fiber diameter coefficient of variance
Chr.4	LOC101107957	100588100	100588192	Wool_QTL	1	121578063	QTL_ID=14019	Name=Primary fiber diameter coefficient of variance
Chr.4	LOC114114555	104671875	104671967	Wool_QTL	1	121578063	QTL_ID=14019	Name=Primary fiber diameter coefficient of variance
Chr.4	LOC101103230	45400461	45400553	Wool_QTL	1	121578063	QTL_ID=14019	Name=Primary fiber diameter coefficient of variance
Chr.4	LOC101114011	107718104	107718199	Wool_QTL	1	121578063	QTL_ID=14019	Name=Primary fiber diameter coefficient of variance
Chr.4	AMPH	84102624	84102719	Wool_QTL	1	121578063	QTL_ID=14019	Name=Primary fiber diameter coefficient of variance
Chr.4	LOC101122595	107737985	107738080	Wool_QTL	1	121578063	QTL_ID=14019	Name=Primary fiber diameter coefficient of variance
Chr.4	CCDC146	45422328	45422424	Wool_QTL	1	121578063	QTL_ID=14019	Name=Primary fiber diameter coefficient of variance
Chr.4	TMED4	78514549	78514650	Wool_QTL	1	121578063	QTL_ID=14019	Name=Primary fiber diameter coefficient of variance
Chr.4	CCDC136	94484304	94484406	Wool_QTL	1	121578063	QTL_ID=14019	Name=Primary fiber diameter coefficient of variance
Chr.4	TSPAN33	94762912	94763014	Wool_QTL	1	121578063	QTL_ID=14019	Name=Primary fiber diameter coefficient of variance
Chr.4	SUGCT	82247833	82247936	Wool_QTL	1	121578063	QTL_ID=14019	Name=Primary fiber diameter coefficient of variance
Chr.4	LOC114114691	36931540	36931645	Wool_QTL	1	121578063	QTL_ID=14019	Name=Primary fiber diameter coefficient of variance
Chr.4	LOC114114682	100445978	100446085	Wool_QTL	1	121578063	QTL_ID=14019	Name=Primary fiber diameter coefficient of variance
Chr.4	ATP6V1FNB	94532357	94532467	Wool_QTL	1	121578063	QTL_ID=14019	Name=Primary fiber diameter coefficient of variance
Chr.4	LOC101122351	107702490	107702605	Wool_QTL	1	121578063	QTL_ID=14019	Name=Primary fiber diameter coefficient of variance
Chr.4	CACNA2D1	39608031	39608146	Wool_QTL	1	121578063	QTL_ID=14019	Name=Primary fiber diameter coefficient of variance
Chr.4	FLNC	94520392	94520508	Wool_QTL	1	121578063	QTL_ID=14019	Name=Primary fiber diameter coefficient of variance
Chr.4	RSBN1L	45033659	45033776	Wool_QTL	1	121578063	QTL_ID=14019	Name=Primary fiber diameter coefficient of variance
Chr.4	LOC121819401	52163365	52163484	Wool_QTL	1	121578063	QTL_ID=14019	Name=Primary fiber diameter coefficient of variance
Chr.4	FAM71F2	94364624	94364743	Wool_QTL	1	121578063	QTL_ID=14019	Name=Primary fiber diameter coefficient of variance
Chr.4	GALNTL5	116092275	116092396	Wool_QTL	1	121578063	QTL_ID=14019	Name=Primary fiber diameter coefficient of variance
Chr.4	YAE1	82949797	82949919	Wool_QTL	1	121578063	QTL_ID=14019	Name=Primary fiber diameter coefficient of variance
Chr.4	RALA	82848842	82848965	Wool_QTL	1	121578063	QTL_ID=14019	Name=Primary fiber diameter coefficient of variance
Chr.4	PUS7	48150237	48150364	Wool_QTL	1	121578063	QTL_ID=14019	Name=Primary fiber diameter coefficient of variance
Chr.4	GNAI1	42461683	42461812	Wool_QTL	1	121578063	QTL_ID=14019	Name=Primary fiber diameter coefficient of variance
Chr.4	PRRT4	94272597	94272727	Wool_QTL	1	121578063	QTL_ID=14019	Name=Primary fiber diameter coefficient of variance
Chr.4	LOC114114651	48390789	48390925	Wool_QTL	1	121578063	QTL_ID=14019	Name=Primary fiber diameter coefficient of variance
Chr.4	OSBPL3	72607127	72607265	Wool_QTL	1	121578063	QTL_ID=14019	Name=Primary fiber diameter coefficient of variance
Chr.4	SND1	93851666	93851808	Wool_QTL	1	121578063	QTL_ID=14019	Name=Primary fiber diameter coefficient of variance
Chr.4	LOC121819433	101594184	101594329	Wool_QTL	1	121578063	QTL_ID=14019	Name=Primary fiber diameter coefficient of variance
Chr.4	LOC114114441	94540001	94540146	Wool_QTL	1	121578063	QTL_ID=14019	Name=Primary fiber diameter coefficient of variance
Chr.4	LOC101102976	45055659	45055809	Wool_QTL	1	121578063	QTL_ID=14019	Name=Primary fiber diameter coefficient of variance
Chr.4	GLCCI1	16847042	16847194	Wool_QTL	1	121578063	QTL_ID=14019	Name=Primary fiber diameter coefficient of variance
Chr.4	GCK	78822762	78822918	Wool_QTL	1	121578063	QTL_ID=14019	Name=Primary fiber diameter coefficient of variance
Chr.4	ATP6V1F	94526922	94527080	Wool_QTL	1	121578063	QTL_ID=14019	Name=Primary fiber diameter coefficient of variance
Chr.4	NRF1	95223179	95223338	Wool_QTL	1	121578063	QTL_ID=14019	Name=Primary fiber diameter coefficient of variance
Chr.4	LOC121819416	78870924	78871084	Wool_QTL	1	121578063	QTL_ID=14019	Name=Primary fiber diameter coefficient of variance
Chr.4	SEMA3D	36917252	36917413	Wool_QTL	1	121578063	QTL_ID=14019	Name=Primary fiber diameter coefficient of variance
Chr.4	LOC121819397	48559678	48559841	Wool_QTL	1	121578063	QTL_ID=14019	Name=Primary fiber diameter coefficient of variance
Chr.4	KCND2	86858102	86858265	Wool_QTL	1	121578063	QTL_ID=14019	Name=Primary fiber diameter coefficient of variance
Chr.4	WDR91	100479429	100479594	Wool_QTL	1	121578063	QTL_ID=14019	Name=Primary fiber diameter coefficient of variance
Chr.4	EFCAB10	48180029	48180194	Wool_QTL	1	121578063	QTL_ID=14019	Name=Primary fiber diameter coefficient of variance
Chr.4	LOC106991099	96430534	96430705	Wool_QTL	1	121578063	QTL_ID=14019	Name=Primary fiber diameter coefficient of variance
Chr.4	LOC101121256	34220782	34220954	Wool_QTL	1	121578063	QTL_ID=14019	Name=Primary fiber diameter coefficient of variance
Chr.4	ABCB1	33911615	33911787	Wool_QTL	1	121578063	QTL_ID=14019	Name=Primary fiber diameter coefficient of variance
Chr.4	HDAC9	28336389	28336570	Wool_QTL	1	121578063	QTL_ID=14019	Name=Primary fiber diameter coefficient of variance
Chr.4	LOC121819515	104678768	104678966	Wool_QTL	1	121578063	QTL_ID=14019	Name=Primary fiber diameter coefficient of variance
Chr.4	CNOT4	100703080	100703278	Wool_QTL	1	121578063	QTL_ID=14019	Name=Primary fiber diameter coefficient of variance
Chr.4	LOC101119038	14810697	14810895	Wool_QTL	1	121578063	QTL_ID=14019	Name=Primary fiber diameter coefficient of variance
Chr.4	COBL	5469800	5470004	Wool_QTL	1	121578063	QTL_ID=14019	Name=Primary fiber diameter coefficient of variance
Chr.4	CTTNBP2	52160190	52160406	Wool_QTL	1	121578063	QTL_ID=14019	Name=Primary fiber diameter coefficient of variance
Chr.4	CREB3L2	103087961	103088178	Wool_QTL	1	121578063	QTL_ID=14019	Name=Primary fiber diameter coefficient of variance
Chr.4	LOC105610700	32276141	32276360	Wool_QTL	1	121578063	QTL_ID=14019	Name=Primary fiber diameter coefficient of variance
Chr.4	LOC121819373	77197072	77197297	Wool_QTL	1	121578063	QTL_ID=14019	Name=Primary fiber diameter coefficient of variance
Chr.4	LOC121819498	45408218	45408450	Wool_QTL	1	121578063	QTL_ID=14019	Name=Primary fiber diameter coefficient of variance
Chr.4	LOC121819425	94275411	94275701	Wool_QTL	1	121578063	QTL_ID=14019	Name=Primary fiber diameter coefficient of variance
Chr.4	EPHB6	107360458	107360755	Wool_QTL	1	121578063	QTL_ID=14019	Name=Primary fiber diameter coefficient of variance
Chr.4	AGBL3	100442845	100443257	Wool_QTL	1	121578063	QTL_ID=14019	Name=Primary fiber diameter coefficient of variance
Chr.4	SMO	94799568	94800000	Wool_QTL	1	121578063	QTL_ID=14019	Name=Primary fiber diameter coefficient of variance
Chr.4	LOC101115788	71750604	71751070	Wool_QTL	1	121578063	QTL_ID=14019	Name=Primary fiber diameter coefficient of variance
Chr.4	LOC121819480	120162178	120162656	Wool_QTL	1	121578063	QTL_ID=14019	Name=Primary fiber diameter coefficient of variance
Chr.4	LOC101122855	100549104	100549606	Wool_QTL	1	121578063	QTL_ID=14019	Name=Primary fiber diameter coefficient of variance
Chr.4	LOC105615149	22441979	22442501	Wool_QTL	1	121578063	QTL_ID=14019	Name=Primary fiber diameter coefficient of variance
Chr.4	LOC121819407	69340001	69340539	Wool_QTL	1	121578063	QTL_ID=14019	Name=Primary fiber diameter coefficient of variance
Chr.4	TMEM140	100465741	100466308	Wool_QTL	1	121578063	QTL_ID=14019	Name=Primary fiber diameter coefficient of variance
Chr.4	LOC105609617	48545209	48545809	Wool_QTL	1	121578063	QTL_ID=14019	Name=Primary fiber diameter coefficient of variance
Chr.4	MAGI2	44525250	44525889	Wool_QTL	1	121578063	QTL_ID=14019	Name=Primary fiber diameter coefficient of variance
Chr.4	LOC101105999	3574728	3575426	Wool_QTL	1	121578063	QTL_ID=14019	Name=Primary fiber diameter coefficient of variance
Chr.4	LOC114114618	107561742	107562639	Wool_QTL	1	121578063	QTL_ID=14019	Name=Primary fiber diameter coefficient of variance
Chr.4	LOC114114621	107611990	107612887	Wool_QTL	1	121578063	QTL_ID=14019	Name=Primary fiber diameter coefficient of variance
Chr.4	LOC105615120	107577197	107578142	Wool_QTL	1	121578063	QTL_ID=14019	Name=Primary fiber diameter coefficient of variance
Chr.4	LOC114114620	107592159	107593104	Wool_QTL	1	121578063	QTL_ID=14019	Name=Primary fiber diameter coefficient of variance
Chr.4	LOC106990711	886826	887776	Wool_QTL	1	121578063	QTL_ID=14019	Name=Primary fiber diameter coefficient of variance
Chr.4	LOC101122103	107631807	107632791	Wool_QTL	1	121578063	QTL_ID=14019	Name=Primary fiber diameter coefficient of variance
Chr.4	LOC121819369	898428	899626	Wool_QTL	1	121578063	QTL_ID=14019	Name=Primary fiber diameter coefficient of variance
Chr.4	LOC114114491	26643083	26644352	Wool_QTL	1	121578063	QTL_ID=14019	Name=Primary fiber diameter coefficient of variance
Chr.4	ING3	87100001	87101497	Wool_QTL	1	121578063	QTL_ID=14019	Name=Primary fiber diameter coefficient of variance
Chr.4	LOC121819400	51420001	51460000	Wool_QTL	1	121578063	QTL_ID=14019	Name=Primary fiber diameter coefficient of variance
Chr.4	ATXN7L1	48300001	48340000	Wool_QTL	1	121578063	QTL_ID=14019	Name=Primary fiber diameter coefficient of variance
Chr.4	CNTNAP2	112240001	112280000	Wool_QTL	1	121578063	QTL_ID=14019	Name=Primary fiber diameter coefficient of variance
Chr.4	AHCYL2	94880001	94920000	Wool_QTL	1	121578063	QTL_ID=14019	Name=Primary fiber diameter coefficient of variance
Chr.4	PRKAG2	115940001	115980000	Wool_QTL	1	121578063	QTL_ID=14019	Name=Primary fiber diameter coefficient of variance
Chr.4	JAZF1	69680001	69720000	Wool_QTL	1	121578063	QTL_ID=14019	Name=Primary fiber diameter coefficient of variance
Chr.4	LHFPL3	47500001	47540000	Wool_QTL	1	121578063	QTL_ID=14019	Name=Primary fiber diameter coefficient of variance
Chr.4	GRM8	92360001	92400000	Wool_QTL	1	121578063	QTL_ID=14019	Name=Primary fiber diameter coefficient of variance
Chr.4	AGMO	24820001	24860000	Wool_QTL	1	121578063	QTL_ID=14019	Name=Primary fiber diameter coefficient of variance
Chr.4	EEPD1	62620001	62660000	Wool_QTL	1	121578063	QTL_ID=14019	Name=Primary fiber diameter coefficient of variance
Chr.4	CHN2	68380001	68420000	Wool_QTL	1	121578063	QTL_ID=14019	Name=Primary fiber diameter coefficient of variance
Chr.4	DGKI	102960001	103000000	Wool_QTL	1	121578063	QTL_ID=14019	Name=Primary fiber diameter coefficient of variance
Chr.7	CDAN1	36247577	36247579	Wool_QTL	1	101274392	QTL_ID=14020	Name=Primary fiber diameter coefficient of variance
Chr.7	PSMC1	99908367	99908370	Wool_QTL	1	101274392	QTL_ID=14020	Name=Primary fiber diameter coefficient of variance
Chr.7	PIGH	77527664	77527667	Wool_QTL	1	101274392	QTL_ID=14020	Name=Primary fiber diameter coefficient of variance
Chr.7	RABGGTA	20713358	20713361	Wool_QTL	1	101274392	QTL_ID=14020	Name=Primary fiber diameter coefficient of variance
Chr.7	LOC101102487	69808353	69808357	Wool_QTL	1	101274392	QTL_ID=14020	Name=Primary fiber diameter coefficient of variance
Chr.7	TINF2	20746033	20746041	Wool_QTL	1	101274392	QTL_ID=14020	Name=Primary fiber diameter coefficient of variance
Chr.7	PLA2G4B	35444420	35444429	Wool_QTL	1	101274392	QTL_ID=14020	Name=Primary fiber diameter coefficient of variance
Chr.7	MYEF2	60368126	60368135	Wool_QTL	1	101274392	QTL_ID=14020	Name=Primary fiber diameter coefficient of variance
Chr.7	CAPN3	35981886	35981898	Wool_QTL	1	101274392	QTL_ID=14020	Name=Primary fiber diameter coefficient of variance
Chr.7	GSTZ1	86680595	86680610	Wool_QTL	1	101274392	QTL_ID=14020	Name=Primary fiber diameter coefficient of variance
Chr.7	SDR39U1	20545669	20545685	Wool_QTL	1	101274392	QTL_ID=14020	Name=Primary fiber diameter coefficient of variance
Chr.7	LTB4R	20680242	20680260	Wool_QTL	1	101274392	QTL_ID=14020	Name=Primary fiber diameter coefficient of variance
Chr.7	FERMT2	63648160	63648181	Wool_QTL	1	101274392	QTL_ID=14020	Name=Primary fiber diameter coefficient of variance
Chr.7	PSMA3	68604806	68604827	Wool_QTL	1	101274392	QTL_ID=14020	Name=Primary fiber diameter coefficient of variance
Chr.7	CCNB2	49363601	49363625	Wool_QTL	1	101274392	QTL_ID=14020	Name=Primary fiber diameter coefficient of variance
Chr.7	DPP8	12365788	12365812	Wool_QTL	1	101274392	QTL_ID=14020	Name=Primary fiber diameter coefficient of variance
Chr.7	TGM1	20721016	20721041	Wool_QTL	1	101274392	QTL_ID=14020	Name=Primary fiber diameter coefficient of variance
Chr.7	EIF2S1	77318375	77318404	Wool_QTL	1	101274392	QTL_ID=14020	Name=Primary fiber diameter coefficient of variance
Chr.7	CHMP4A	20765204	20765235	Wool_QTL	1	101274392	QTL_ID=14020	Name=Primary fiber diameter coefficient of variance
Chr.7	HDC	58137846	58137877	Wool_QTL	1	101274392	QTL_ID=14020	Name=Primary fiber diameter coefficient of variance
Chr.7	TSSK4	20769862	20769895	Wool_QTL	1	101274392	QTL_ID=14020	Name=Primary fiber diameter coefficient of variance
Chr.7	ATL1	41676617	41676651	Wool_QTL	1	101274392	QTL_ID=14020	Name=Primary fiber diameter coefficient of variance
Chr.7	CEP128	90412481	90412516	Wool_QTL	1	101274392	QTL_ID=14020	Name=Primary fiber diameter coefficient of variance
Chr.7	CHAC1	34688010	34688046	Wool_QTL	1	101274392	QTL_ID=14020	Name=Primary fiber diameter coefficient of variance
Chr.7	LOC101115461	20763324	20763361	Wool_QTL	1	101274392	QTL_ID=14020	Name=Primary fiber diameter coefficient of variance
Chr.7	RPAP1	35164258	35164298	Wool_QTL	1	101274392	QTL_ID=14020	Name=Primary fiber diameter coefficient of variance
Chr.7	TMEM62	36629658	36629698	Wool_QTL	1	101274392	QTL_ID=14020	Name=Primary fiber diameter coefficient of variance
Chr.7	IPO4	20785312	20785354	Wool_QTL	1	101274392	QTL_ID=14020	Name=Primary fiber diameter coefficient of variance
Chr.7	LRRC57	36097314	36097356	Wool_QTL	1	101274392	QTL_ID=14020	Name=Primary fiber diameter coefficient of variance
Chr.7	CLPX	12090986	12091028	Wool_QTL	1	101274392	QTL_ID=14020	Name=Primary fiber diameter coefficient of variance
Chr.7	GMPR2	20748829	20748872	Wool_QTL	1	101274392	QTL_ID=14020	Name=Primary fiber diameter coefficient of variance
Chr.7	BNIP2	48741622	48741666	Wool_QTL	1	101274392	QTL_ID=14020	Name=Primary fiber diameter coefficient of variance
Chr.7	TDP1	99709360	99709405	Wool_QTL	1	101274392	QTL_ID=14020	Name=Primary fiber diameter coefficient of variance
Chr.7	ATP6V1D	77310527	77310572	Wool_QTL	1	101274392	QTL_ID=14020	Name=Primary fiber diameter coefficient of variance
Chr.7	GANC	35881801	35881847	Wool_QTL	1	101274392	QTL_ID=14020	Name=Primary fiber diameter coefficient of variance
Chr.7	TMX1	42301556	42301602	Wool_QTL	1	101274392	QTL_ID=14020	Name=Primary fiber diameter coefficient of variance
Chr.7	CCNDBP1	36649178	36649225	Wool_QTL	1	101274392	QTL_ID=14020	Name=Primary fiber diameter coefficient of variance
Chr.7	LOC101119218	12149697	12149745	Wool_QTL	1	101274392	QTL_ID=14020	Name=Primary fiber diameter coefficient of variance
Chr.7	NEDD8	20761081	20761129	Wool_QTL	1	101274392	QTL_ID=14020	Name=Primary fiber diameter coefficient of variance
Chr.7	REC8	20794323	20794372	Wool_QTL	1	101274392	QTL_ID=14020	Name=Primary fiber diameter coefficient of variance
Chr.7	PYGO1	52939130	52939179	Wool_QTL	1	101274392	QTL_ID=14020	Name=Primary fiber diameter coefficient of variance
Chr.7	JMJD7	35437195	35437244	Wool_QTL	1	101274392	QTL_ID=14020	Name=Primary fiber diameter coefficient of variance
Chr.7	LOC106991294	84587477	84587528	Wool_QTL	1	101274392	QTL_ID=14020	Name=Primary fiber diameter coefficient of variance
Chr.7	PAPLN	82787004	82787055	Wool_QTL	1	101274392	QTL_ID=14020	Name=Primary fiber diameter coefficient of variance
Chr.7	WDHD1	65655365	65655419	Wool_QTL	1	101274392	QTL_ID=14020	Name=Primary fiber diameter coefficient of variance
Chr.7	ALDH6A1	83524240	83524294	Wool_QTL	1	101274392	QTL_ID=14020	Name=Primary fiber diameter coefficient of variance
Chr.7	LOC101118700	12060001	12060055	Wool_QTL	1	101274392	QTL_ID=14020	Name=Primary fiber diameter coefficient of variance
Chr.7	LOC114115655	89911339	89911396	Wool_QTL	1	101274392	QTL_ID=14020	Name=Primary fiber diameter coefficient of variance
Chr.7	EXD1	34910390	34910448	Wool_QTL	1	101274392	QTL_ID=14020	Name=Primary fiber diameter coefficient of variance
Chr.7	LOC101116404	35252414	35252472	Wool_QTL	1	101274392	QTL_ID=14020	Name=Primary fiber diameter coefficient of variance
Chr.7	MAPKBP1	35419887	35419945	Wool_QTL	1	101274392	QTL_ID=14020	Name=Primary fiber diameter coefficient of variance
Chr.7	LOC121820043	22476554	22476612	Wool_QTL	1	101274392	QTL_ID=14020	Name=Primary fiber diameter coefficient of variance
Chr.7	TMEM87A	35828514	35828573	Wool_QTL	1	101274392	QTL_ID=14020	Name=Primary fiber diameter coefficient of variance
Chr.7	LOC105607297	56605912	56605972	Wool_QTL	1	101274392	QTL_ID=14020	Name=Primary fiber diameter coefficient of variance
Chr.7	TBC1D21	20506297	20506357	Wool_QTL	1	101274392	QTL_ID=14020	Name=Primary fiber diameter coefficient of variance
Chr.7	LOC121820092	45917768	45917829	Wool_QTL	1	101274392	QTL_ID=14020	Name=Primary fiber diameter coefficient of variance
Chr.7	LGALS3	65679166	65679228	Wool_QTL	1	101274392	QTL_ID=14020	Name=Primary fiber diameter coefficient of variance
Chr.7	FUT8	75670983	75671046	Wool_QTL	1	101274392	QTL_ID=14020	Name=Primary fiber diameter coefficient of variance
Chr.7	STARD9	36240250	36240315	Wool_QTL	1	101274392	QTL_ID=14020	Name=Primary fiber diameter coefficient of variance
Chr.7	GTF2A1	90680335	90680400	Wool_QTL	1	101274392	QTL_ID=14020	Name=Primary fiber diameter coefficient of variance
Chr.7	CHP1	34927418	34927485	Wool_QTL	1	101274392	QTL_ID=14020	Name=Primary fiber diameter coefficient of variance
Chr.7	TRNAA-UGC	82745196	82745264	Wool_QTL	1	101274392	QTL_ID=14020	Name=Primary fiber diameter coefficient of variance
Chr.7	NUSAP1	35003205	35003274	Wool_QTL	1	101274392	QTL_ID=14020	Name=Primary fiber diameter coefficient of variance
Chr.7	HAUS2	36107404	36107474	Wool_QTL	1	101274392	QTL_ID=14020	Name=Primary fiber diameter coefficient of variance
Chr.7	LTK	35143583	35143655	Wool_QTL	1	101274392	QTL_ID=14020	Name=Primary fiber diameter coefficient of variance
Chr.7	LOC121820009	86274511	86274583	Wool_QTL	1	101274392	QTL_ID=14020	Name=Primary fiber diameter coefficient of variance
Chr.7	ITPKA	35136306	35136378	Wool_QTL	1	101274392	QTL_ID=14020	Name=Primary fiber diameter coefficient of variance
Chr.7	TRNAF-GAA	16512555	16512627	Wool_QTL	1	101274392	QTL_ID=14020	Name=Primary fiber diameter coefficient of variance
Chr.7	TRNAR-CCG	11606909	11606981	Wool_QTL	1	101274392	QTL_ID=14020	Name=Primary fiber diameter coefficient of variance
Chr.7	PALS1	77287640	77287712	Wool_QTL	1	101274392	QTL_ID=14020	Name=Primary fiber diameter coefficient of variance
Chr.7	ARG2	77563329	77563402	Wool_QTL	1	101274392	QTL_ID=14020	Name=Primary fiber diameter coefficient of variance
Chr.7	GTF2A2	48760001	48760074	Wool_QTL	1	101274392	QTL_ID=14020	Name=Primary fiber diameter coefficient of variance
Chr.7	INO80	34724241	34724314	Wool_QTL	1	101274392	QTL_ID=14020	Name=Primary fiber diameter coefficient of variance
Chr.7	TRNAK-UUU	91030328	91030401	Wool_QTL	1	101274392	QTL_ID=14020	Name=Primary fiber diameter coefficient of variance
Chr.7	GABPB1	58066195	58066269	Wool_QTL	1	101274392	QTL_ID=14020	Name=Primary fiber diameter coefficient of variance
Chr.7	TXNDC16	11604149	11604223	Wool_QTL	1	101274392	QTL_ID=14020	Name=Primary fiber diameter coefficient of variance
Chr.7	NDUFAF1	35031991	35032066	Wool_QTL	1	101274392	QTL_ID=14020	Name=Primary fiber diameter coefficient of variance
Chr.7	UBR1	36541059	36541138	Wool_QTL	1	101274392	QTL_ID=14020	Name=Primary fiber diameter coefficient of variance
Chr.7	DHRS1	20690810	20690890	Wool_QTL	1	101274392	QTL_ID=14020	Name=Primary fiber diameter coefficient of variance
Chr.7	ACTR10	68580351	68580431	Wool_QTL	1	101274392	QTL_ID=14020	Name=Primary fiber diameter coefficient of variance
Chr.7	TYRO3	35185047	35185128	Wool_QTL	1	101274392	QTL_ID=14020	Name=Primary fiber diameter coefficient of variance
Chr.7	OIP5	34991887	34991969	Wool_QTL	1	101274392	QTL_ID=14020	Name=Primary fiber diameter coefficient of variance
Chr.7	LOC121819939	10354194	10354280	Wool_QTL	1	101274392	QTL_ID=14020	Name=Primary fiber diameter coefficient of variance
Chr.7	CCDC175	69827738	69827824	Wool_QTL	1	101274392	QTL_ID=14020	Name=Primary fiber diameter coefficient of variance
Chr.7	LRRC74A	86265184	86265270	Wool_QTL	1	101274392	QTL_ID=14020	Name=Primary fiber diameter coefficient of variance
Chr.7	SAMD4A	65337439	65337526	Wool_QTL	1	101274392	QTL_ID=14020	Name=Primary fiber diameter coefficient of variance
Chr.7	PLEKHH1	77528613	77528700	Wool_QTL	1	101274392	QTL_ID=14020	Name=Primary fiber diameter coefficient of variance
Chr.7	PDCD7	12047962	12048050	Wool_QTL	1	101274392	QTL_ID=14020	Name=Primary fiber diameter coefficient of variance
Chr.7	ATP8B4	58474051	58474140	Wool_QTL	1	101274392	QTL_ID=14020	Name=Primary fiber diameter coefficient of variance
Chr.7	SNAP23	36053157	36053249	Wool_QTL	1	101274392	QTL_ID=14020	Name=Primary fiber diameter coefficient of variance
Chr.7	TTBK2	36305583	36305676	Wool_QTL	1	101274392	QTL_ID=14020	Name=Primary fiber diameter coefficient of variance
Chr.7	LEO1	56580418	56580513	Wool_QTL	1	101274392	QTL_ID=14020	Name=Primary fiber diameter coefficient of variance
Chr.7	GPHN	76896733	76896828	Wool_QTL	1	101274392	QTL_ID=14020	Name=Primary fiber diameter coefficient of variance
Chr.7	PLEKHD1	79356994	79357092	Wool_QTL	1	101274392	QTL_ID=14020	Name=Primary fiber diameter coefficient of variance
Chr.7	ANP32A	15580416	15580514	Wool_QTL	1	101274392	QTL_ID=14020	Name=Primary fiber diameter coefficient of variance
Chr.7	LOC114115564	15612277	15612377	Wool_QTL	1	101274392	QTL_ID=14020	Name=Primary fiber diameter coefficient of variance
Chr.7	LOC105606509	84567913	84568014	Wool_QTL	1	101274392	QTL_ID=14020	Name=Primary fiber diameter coefficient of variance
Chr.7	NYNRIN	20575976	20576078	Wool_QTL	1	101274392	QTL_ID=14020	Name=Primary fiber diameter coefficient of variance
Chr.7	SLC24A5	60369675	60369777	Wool_QTL	1	101274392	QTL_ID=14020	Name=Primary fiber diameter coefficient of variance
Chr.7	UBAP1L	12021043	12021145	Wool_QTL	1	101274392	QTL_ID=14020	Name=Primary fiber diameter coefficient of variance
Chr.7	LOC121820086	41664004	41664107	Wool_QTL	1	101274392	QTL_ID=14020	Name=Primary fiber diameter coefficient of variance
Chr.7	LOC114115913	58671554	58671658	Wool_QTL	1	101274392	QTL_ID=14020	Name=Primary fiber diameter coefficient of variance
Chr.7	LOC114115903	55420875	55420979	Wool_QTL	1	101274392	QTL_ID=14020	Name=Primary fiber diameter coefficient of variance
Chr.7	PRTG	52908683	52908788	Wool_QTL	1	101274392	QTL_ID=14020	Name=Primary fiber diameter coefficient of variance
Chr.7	POMT2	86667067	86667172	Wool_QTL	1	101274392	QTL_ID=14020	Name=Primary fiber diameter coefficient of variance
Chr.7	ALDH1A2	50399334	50399439	Wool_QTL	1	101274392	QTL_ID=14020	Name=Primary fiber diameter coefficient of variance
Chr.7	LOC114115991	35104617	35104723	Wool_QTL	1	101274392	QTL_ID=14020	Name=Primary fiber diameter coefficient of variance
Chr.7	NOP9	20683208	20683314	Wool_QTL	1	101274392	QTL_ID=14020	Name=Primary fiber diameter coefficient of variance
Chr.7	FOXN3	98885618	98885724	Wool_QTL	1	101274392	QTL_ID=14020	Name=Primary fiber diameter coefficient of variance
Chr.7	TM9SF1	20778848	20778955	Wool_QTL	1	101274392	QTL_ID=14020	Name=Primary fiber diameter coefficient of variance
Chr.7	LOC114115906	11622351	11622458	Wool_QTL	1	101274392	QTL_ID=14020	Name=Primary fiber diameter coefficient of variance
Chr.7	LOC114115905	35237364	35237471	Wool_QTL	1	101274392	QTL_ID=14020	Name=Primary fiber diameter coefficient of variance
Chr.7	MAP4K5	41663890	41663998	Wool_QTL	1	101274392	QTL_ID=14020	Name=Primary fiber diameter coefficient of variance
Chr.7	FOS	84573207	84573315	Wool_QTL	1	101274392	QTL_ID=14020	Name=Primary fiber diameter coefficient of variance
Chr.7	LOC114115842	35170698	35170807	Wool_QTL	1	101274392	QTL_ID=14020	Name=Primary fiber diameter coefficient of variance
Chr.7	KHNYN	20565784	20565893	Wool_QTL	1	101274392	QTL_ID=14020	Name=Primary fiber diameter coefficient of variance
Chr.7	MYO5A	56052546	56052657	Wool_QTL	1	101274392	QTL_ID=14020	Name=Primary fiber diameter coefficient of variance
Chr.7	LOC114115665	99874464	99874575	Wool_QTL	1	101274392	QTL_ID=14020	Name=Primary fiber diameter coefficient of variance
Chr.7	EPB42	36654311	36654423	Wool_QTL	1	101274392	QTL_ID=14020	Name=Primary fiber diameter coefficient of variance
Chr.7	RTF1	35106472	35106584	Wool_QTL	1	101274392	QTL_ID=14020	Name=Primary fiber diameter coefficient of variance
Chr.7	LTB4R	20680242	20680356	Wool_QTL	1	101274392	QTL_ID=14020	Name=Primary fiber diameter coefficient of variance
Chr.7	MGA	35279872	35279986	Wool_QTL	1	101274392	QTL_ID=14020	Name=Primary fiber diameter coefficient of variance
Chr.7	LOC121819972	48791205	48791321	Wool_QTL	1	101274392	QTL_ID=14020	Name=Primary fiber diameter coefficient of variance
Chr.7	LOC121819993	77283625	77283741	Wool_QTL	1	101274392	QTL_ID=14020	Name=Primary fiber diameter coefficient of variance
Chr.7	RNF111	49379644	49379762	Wool_QTL	1	101274392	QTL_ID=14020	Name=Primary fiber diameter coefficient of variance
Chr.7	L2HGDH	41408643	41408761	Wool_QTL	1	101274392	QTL_ID=14020	Name=Primary fiber diameter coefficient of variance
Chr.7	FAM81A	49007650	49007769	Wool_QTL	1	101274392	QTL_ID=14020	Name=Primary fiber diameter coefficient of variance
Chr.7	PSEN1	82768366	82768485	Wool_QTL	1	101274392	QTL_ID=14020	Name=Primary fiber diameter coefficient of variance
Chr.7	POLK	6970487	6970607	Wool_QTL	1	101274392	QTL_ID=14020	Name=Primary fiber diameter coefficient of variance
Chr.7	CBLN3	20560522	20560642	Wool_QTL	1	101274392	QTL_ID=14020	Name=Primary fiber diameter coefficient of variance
Chr.7	DMXL2	56996447	56996569	Wool_QTL	1	101274392	QTL_ID=14020	Name=Primary fiber diameter coefficient of variance
Chr.7	L3HYPDH	69801090	69801213	Wool_QTL	1	101274392	QTL_ID=14020	Name=Primary fiber diameter coefficient of variance
Chr.7	LOC114115933	10679833	10679960	Wool_QTL	1	101274392	QTL_ID=14020	Name=Primary fiber diameter coefficient of variance
Chr.7	RORA	47500875	47501008	Wool_QTL	1	101274392	QTL_ID=14020	Name=Primary fiber diameter coefficient of variance
Chr.7	CIDEB	20682042	20682175	Wool_QTL	1	101274392	QTL_ID=14020	Name=Primary fiber diameter coefficient of variance
Chr.7	LOC114115934	14661031	14661166	Wool_QTL	1	101274392	QTL_ID=14020	Name=Primary fiber diameter coefficient of variance
Chr.7	LOC105615691	42296504	42296640	Wool_QTL	1	101274392	QTL_ID=14020	Name=Primary fiber diameter coefficient of variance
Chr.7	PARP16	12188728	12188864	Wool_QTL	1	101274392	QTL_ID=14020	Name=Primary fiber diameter coefficient of variance
Chr.7	LOC101120925	75670721	75670859	Wool_QTL	1	101274392	QTL_ID=14020	Name=Primary fiber diameter coefficient of variance
Chr.7	ARHGAP11A	28261312	28261451	Wool_QTL	1	101274392	QTL_ID=14020	Name=Primary fiber diameter coefficient of variance
Chr.7	FSIP1	33589098	33589239	Wool_QTL	1	101274392	QTL_ID=14020	Name=Primary fiber diameter coefficient of variance
Chr.7	MYO9A	18672705	18672848	Wool_QTL	1	101274392	QTL_ID=14020	Name=Primary fiber diameter coefficient of variance
Chr.7	LOC114115944	90681246	90681390	Wool_QTL	1	101274392	QTL_ID=14020	Name=Primary fiber diameter coefficient of variance
Chr.7	LOC121819941	12198021	12198166	Wool_QTL	1	101274392	QTL_ID=14020	Name=Primary fiber diameter coefficient of variance
Chr.7	TTC7B	100425824	100425977	Wool_QTL	1	101274392	QTL_ID=14020	Name=Primary fiber diameter coefficient of variance
Chr.7	TMOD3	56655683	56655840	Wool_QTL	1	101274392	QTL_ID=14020	Name=Primary fiber diameter coefficient of variance
Chr.7	MAPK1IP1L	65600327	65600485	Wool_QTL	1	101274392	QTL_ID=14020	Name=Primary fiber diameter coefficient of variance
Chr.7	FAM71D	77184317	77184476	Wool_QTL	1	101274392	QTL_ID=14020	Name=Primary fiber diameter coefficient of variance
Chr.7	SPTBN5	35454066	35454227	Wool_QTL	1	101274392	QTL_ID=14020	Name=Primary fiber diameter coefficient of variance
Chr.7	LOC114115955	41404925	41405086	Wool_QTL	1	101274392	QTL_ID=14020	Name=Primary fiber diameter coefficient of variance
Chr.7	LOC114115687	12062859	12063021	Wool_QTL	1	101274392	QTL_ID=14020	Name=Primary fiber diameter coefficient of variance
Chr.7	STON2	90903697	90903859	Wool_QTL	1	101274392	QTL_ID=14020	Name=Primary fiber diameter coefficient of variance
Chr.7	LOC121820083	69064997	69065160	Wool_QTL	1	101274392	QTL_ID=14020	Name=Primary fiber diameter coefficient of variance
Chr.7	ZNF106	36049732	36049904	Wool_QTL	1	101274392	QTL_ID=14020	Name=Primary fiber diameter coefficient of variance
Chr.7	HOMER1	10375660	10375849	Wool_QTL	1	101274392	QTL_ID=14020	Name=Primary fiber diameter coefficient of variance
Chr.7	TSHR	90606099	90606288	Wool_QTL	1	101274392	QTL_ID=14020	Name=Primary fiber diameter coefficient of variance
Chr.7	SLC39A9	79328609	79328807	Wool_QTL	1	101274392	QTL_ID=14020	Name=Primary fiber diameter coefficient of variance
Chr.7	LOC105611821	89932942	89933147	Wool_QTL	1	101274392	QTL_ID=14020	Name=Primary fiber diameter coefficient of variance
Chr.7	SEL1L	90938415	90938625	Wool_QTL	1	101274392	QTL_ID=14020	Name=Primary fiber diameter coefficient of variance
Chr.7	DCAF5	79024569	79024783	Wool_QTL	1	101274392	QTL_ID=14020	Name=Primary fiber diameter coefficient of variance
Chr.7	PLA2G4D	35700001	35700221	Wool_QTL	1	101274392	QTL_ID=14020	Name=Primary fiber diameter coefficient of variance
Chr.7	LOC121820010	86319298	86319548	Wool_QTL	1	101274392	QTL_ID=14020	Name=Primary fiber diameter coefficient of variance
Chr.7	LOC114115595	36566420	36566670	Wool_QTL	1	101274392	QTL_ID=14020	Name=Primary fiber diameter coefficient of variance
Chr.7	LOC114115870	68569696	68569951	Wool_QTL	1	101274392	QTL_ID=14020	Name=Primary fiber diameter coefficient of variance
Chr.7	LOC114115716	35212303	35212563	Wool_QTL	1	101274392	QTL_ID=14020	Name=Primary fiber diameter coefficient of variance
Chr.7	LOC114115735	90913409	90913804	Wool_QTL	1	101274392	QTL_ID=14020	Name=Primary fiber diameter coefficient of variance
Chr.7	LOC121819984	64129419	64129821	Wool_QTL	1	101274392	QTL_ID=14020	Name=Primary fiber diameter coefficient of variance
Chr.7	LOC121820036	22479482	22479892	Wool_QTL	1	101274392	QTL_ID=14020	Name=Primary fiber diameter coefficient of variance
Chr.7	GPR137C	11587847	11588267	Wool_QTL	1	101274392	QTL_ID=14020	Name=Primary fiber diameter coefficient of variance
Chr.7	LOC101113335	24601261	24601708	Wool_QTL	1	101274392	QTL_ID=14020	Name=Primary fiber diameter coefficient of variance
Chr.7	LOC121820066	36354391	36354843	Wool_QTL	1	101274392	QTL_ID=14020	Name=Primary fiber diameter coefficient of variance
Chr.7	LOC114115635	77567142	77567595	Wool_QTL	1	101274392	QTL_ID=14020	Name=Primary fiber diameter coefficient of variance
Chr.7	LOC106991249	35303034	35303495	Wool_QTL	1	101274392	QTL_ID=14020	Name=Primary fiber diameter coefficient of variance
Chr.7	LOC114115651	86698552	86699026	Wool_QTL	1	101274392	QTL_ID=14020	Name=Primary fiber diameter coefficient of variance
Chr.7	LOC101115713	24625927	24626437	Wool_QTL	1	101274392	QTL_ID=14020	Name=Primary fiber diameter coefficient of variance
Chr.7	LOC101116579	69156555	69157074	Wool_QTL	1	101274392	QTL_ID=14020	Name=Primary fiber diameter coefficient of variance
Chr.7	LOC114115593	36309073	36309628	Wool_QTL	1	101274392	QTL_ID=14020	Name=Primary fiber diameter coefficient of variance
Chr.7	LOC121820015	100441988	100442555	Wool_QTL	1	101274392	QTL_ID=14020	Name=Primary fiber diameter coefficient of variance
Chr.7	LOC114108769	34890456	34891044	Wool_QTL	1	101274392	QTL_ID=14020	Name=Primary fiber diameter coefficient of variance
Chr.7	LOC105612216	38280659	38281295	Wool_QTL	1	101274392	QTL_ID=14020	Name=Primary fiber diameter coefficient of variance
Chr.7	KCNK13	99874489	99875301	Wool_QTL	1	101274392	QTL_ID=14020	Name=Primary fiber diameter coefficient of variance
Chr.7	DDHD1	63850488	63851338	Wool_QTL	1	101274392	QTL_ID=14020	Name=Primary fiber diameter coefficient of variance
Chr.7	LOC114115624	68630911	68631846	Wool_QTL	1	101274392	QTL_ID=14020	Name=Primary fiber diameter coefficient of variance
Chr.7	LOC105615681	36470329	36471330	Wool_QTL	1	101274392	QTL_ID=14020	Name=Primary fiber diameter coefficient of variance
Chr.7	LOC121820064	35737749	35738917	Wool_QTL	1	101274392	QTL_ID=14020	Name=Primary fiber diameter coefficient of variance
Chr.7	LOC114115843	35256092	35257342	Wool_QTL	1	101274392	QTL_ID=14020	Name=Primary fiber diameter coefficient of variance
Chr.7	SOCS4	65591006	65592329	Wool_QTL	1	101274392	QTL_ID=14020	Name=Primary fiber diameter coefficient of variance
Chr.7	NEDD4	52700001	52701513	Wool_QTL	1	101274392	QTL_ID=14020	Name=Primary fiber diameter coefficient of variance
Chr.7	LOC114115657	90736581	90738258	Wool_QTL	1	101274392	QTL_ID=14020	Name=Primary fiber diameter coefficient of variance
Chr.7	CMYA5	10686395	10688523	Wool_QTL	1	101274392	QTL_ID=14020	Name=Primary fiber diameter coefficient of variance
Chr.7	LOC105615677	34980001	34982787	Wool_QTL	1	101274392	QTL_ID=14020	Name=Primary fiber diameter coefficient of variance
Chr.7	JMY	10342678	10347930	Wool_QTL	1	101274392	QTL_ID=14020	Name=Primary fiber diameter coefficient of variance
Chr.7	MDGA2	38280001	38320000	Wool_QTL	1	101274392	QTL_ID=14020	Name=Primary fiber diameter coefficient of variance
Chr.7	USP3	44720001	44760000	Wool_QTL	1	101274392	QTL_ID=14020	Name=Primary fiber diameter coefficient of variance
Chr.7	TLN2	45880001	45920000	Wool_QTL	1	101274392	QTL_ID=14020	Name=Primary fiber diameter coefficient of variance
Chr.7	NRXN3	88040001	88080000	Wool_QTL	1	101274392	QTL_ID=14020	Name=Primary fiber diameter coefficient of variance
Chr.7	RTN1	70120001	70160000	Wool_QTL	1	101274392	QTL_ID=14020	Name=Primary fiber diameter coefficient of variance
Chr.7	THSD4	18300001	18340000	Wool_QTL	1	101274392	QTL_ID=14020	Name=Primary fiber diameter coefficient of variance
Chr.7	SYNE2	74160001	74200000	Wool_QTL	1	101274392	QTL_ID=14020	Name=Primary fiber diameter coefficient of variance
Chr.7	LIN52	83560001	83600000	Wool_QTL	1	101274392	QTL_ID=14020	Name=Primary fiber diameter coefficient of variance
Chr.14	RSPRY1	24794410	24794452	Wool_QTL	23216469	27691933	QTL_ID=12916	Name=Staple length
Chr.14	PSME3IP1	24781216	24781315	Wool_QTL	23216469	27691933	QTL_ID=12916	Name=Staple length
Chr.14	SLC6A2	23392160	23392292	Wool_QTL	23216469	27691933	QTL_ID=12916	Name=Staple length
Chr.14	LPCAT2	23343590	23343726	Wool_QTL	23216469	27691933	QTL_ID=12916	Name=Staple length
Chr.14	CAPNS2	23328240	23328981	Wool_QTL	23216469	27691933	QTL_ID=12916	Name=Staple length
Chr.14	LOC121816483	23360445	23361925	Wool_QTL	23216469	27691933	QTL_ID=12916	Name=Staple length
Chr.15	SLC43A1	79557603	79557607	Wool_QTL	35335577	92672551	QTL_ID=12917	Name=Staple length
Chr.15	DGKZ	75296142	75296148	Wool_QTL	35335577	92672551	QTL_ID=12917	Name=Staple length
Chr.15	FAM180B	76315191	76315197	Wool_QTL	35335577	92672551	QTL_ID=12917	Name=Staple length
Chr.15	P4HA3	52380106	52380125	Wool_QTL	35335577	92672551	QTL_ID=12917	Name=Staple length
Chr.15	KBTBD4	76309063	76309082	Wool_QTL	35335577	92672551	QTL_ID=12917	Name=Staple length
Chr.15	SPI1	76142125	76142146	Wool_QTL	35335577	92672551	QTL_ID=12917	Name=Staple length
Chr.15	MDK	75308965	75308991	Wool_QTL	35335577	92672551	QTL_ID=12917	Name=Staple length
Chr.15	ZNF408	75577771	75577797	Wool_QTL	35335577	92672551	QTL_ID=12917	Name=Staple length
Chr.15	RAPSN	76189471	76189502	Wool_QTL	35335577	92672551	QTL_ID=12917	Name=Staple length
Chr.15	RTN4RL2	79534807	79534838	Wool_QTL	35335577	92672551	QTL_ID=12917	Name=Staple length
Chr.15	PRDM11	74104290	74104333	Wool_QTL	35335577	92672551	QTL_ID=12917	Name=Staple length
Chr.15	FOLR3	50514663	50514710	Wool_QTL	35335577	92672551	QTL_ID=12917	Name=Staple length
Chr.15	HARBI1	75506748	75506802	Wool_QTL	35335577	92672551	QTL_ID=12917	Name=Staple length
Chr.15	MS4A13	81903116	81903173	Wool_QTL	35335577	92672551	QTL_ID=12917	Name=Staple length
Chr.15	LOC101105022	79463580	79463641	Wool_QTL	35335577	92672551	QTL_ID=12917	Name=Staple length
Chr.15	LOC121816410588	73586588	73586651	Wool_QTL	35335577	92672551	QTL_ID=12917	Name=Staple length
Chr.15	C1QTNF4	76321929	76321992	Wool_QTL	35335577	92672551	QTL_ID=12917	Name=Staple length
Chr.15	C15H11orf58	35466330	35466393	Wool_QTL	35335577	92672551	QTL_ID=12917	Name=Staple length
Chr.15	NDUFS3	76309230	76309294	Wool_QTL	35335577	92672551	QTL_ID=12917	Name=Staple length
Chr.15	IFTAP	65885977	65886044	Wool_QTL	35335577	92672551	QTL_ID=12917	Name=Staple length
Chr.15	SLC39A13	76167204	76167274	Wool_QTL	35335577	92672551	QTL_ID=12917	Name=Staple length
Chr.15	FCHSD2	51250106	51250183	Wool_QTL	35335577	92672551	QTL_ID=12917	Name=Staple length
Chr.15	ARHGAP1	75559816	75559894	Wool_QTL	35335577	92672551	QTL_ID=12917	Name=Staple length
Chr.15	NCAPD3	82025911	82025991	Wool_QTL	35335577	92672551	QTL_ID=12917	Name=Staple length
Chr.15	PSMC3	76177940	76178022	Wool_QTL	35335577	92672551	QTL_ID=12917	Name=Staple length
Chr.15	INPPL1	50559860	50559943	Wool_QTL	35335577	92672551	QTL_ID=12917	Name=Staple length
Chr.15	CRY2	74824930	74825019	Wool_QTL	35335577	92672551	QTL_ID=12917	Name=Staple length
Chr.15	LOC121816623	76149875	76149964	Wool_QTL	35335577	92672551	QTL_ID=12917	Name=Staple length
Chr.15	FOLR2	50553555	50553647	Wool_QTL	35335577	92672551	QTL_ID=12917	Name=Staple length
Chr.15	ALKBH3	72929877	72929970	Wool_QTL	35335577	92672551	QTL_ID=12917	Name=Staple length
Chr.15	SLC43A3	79490003	79490105	Wool_QTL	35335577	92672551	QTL_ID=12917	Name=Staple length
Chr.15	PGM2L1	52415023	52415126	Wool_QTL	35335577	92672551	QTL_ID=12917	Name=Staple length
Chr.15	EXT2	73250094	73250199	Wool_QTL	35335577	92672551	QTL_ID=12917	Name=Staple length
Chr.15	SOX6	36229678	36229787	Wool_QTL	35335577	92672551	QTL_ID=12917	Name=Staple length
Chr.15	FOLR1	50524470	50524582	Wool_QTL	35335577	92672551	QTL_ID=12917	Name=Staple length
Chr.15	ATG13	75507873	75507986	Wool_QTL	35335577	92672551	QTL_ID=12917	Name=Staple length
Chr.15	LOC114118622	65870037	65870163	Wool_QTL	35335577	92672551	QTL_ID=12917	Name=Staple length
Chr.15	LOC114118584	73559128	73559254	Wool_QTL	35335577	92672551	QTL_ID=12917	Name=Staple length
Chr.15	LOC121816714	73554076	73554208	Wool_QTL	35335577	92672551	QTL_ID=12917	Name=Staple length
Chr.15	CALCB	37535080	37535217	Wool_QTL	35335577	92672551	QTL_ID=12917	Name=Staple length
Chr.15	PTPMT1	76303753	76303912	Wool_QTL	35335577	92672551	QTL_ID=12917	Name=Staple length
Chr.15	LOC114118304	74016162	74016327	Wool_QTL	35335577	92672551	QTL_ID=12917	Name=Staple length
Chr.15	LOC114118448	62040001	62040167	Wool_QTL	35335577	92672551	QTL_ID=12917	Name=Staple length
Chr.15	LOC101110537	55524493	55524675	Wool_QTL	35335577	92672551	QTL_ID=12917	Name=Staple length
Chr.15	PHOX2A	50575261	50575449	Wool_QTL	35335577	92672551	QTL_ID=12917	Name=Staple length
Chr.15	ALX4	73278743	73279073	Wool_QTL	35335577	92672551	QTL_ID=12917	Name=Staple length
Chr.15	C15H11orf96	72953643	72954015	Wool_QTL	35335577	92672551	QTL_ID=12917	Name=Staple length
Chr.15	LOC114118350	47171149	47171562	Wool_QTL	35335577	92672551	QTL_ID=12917	Name=Staple length
Chr.15	KCNA4	59529837	59530258	Wool_QTL	35335577	92672551	QTL_ID=12917	Name=Staple length
Chr.15	LOC121816719	75286377	75286859	Wool_QTL	35335577	92672551	QTL_ID=12917	Name=Staple length
Chr.15	PHF21A	75080001	75080520	Wool_QTL	35335577	92672551	QTL_ID=12917	Name=Staple length
Chr.15	LOC114118451	64711962	64712673	Wool_QTL	35335577	92672551	QTL_ID=12917	Name=Staple length
Chr.15	LOC114118467	79556612	79557386	Wool_QTL	35335577	92672551	QTL_ID=12917	Name=Staple length
Chr.15	LOC101112161	81308021	81308957	Wool_QTL	35335577	92672551	QTL_ID=12917	Name=Staple length
Chr.15	LOC114118577	81289301	81290237	Wool_QTL	35335577	92672551	QTL_ID=12917	Name=Staple length
Chr.15	LOC101110966	81268698	81269634	Wool_QTL	35335577	92672551	QTL_ID=12917	Name=Staple length
Chr.15	LOC101122976	47188693	47189656	Wool_QTL	35335577	92672551	QTL_ID=12917	Name=Staple length
Chr.15	CHRM4	75313152	75314778	Wool_QTL	35335577	92672551	QTL_ID=12917	Name=Staple length
Chr.15	CELF1	76214836	76217725	Wool_QTL	35335577	92672551	QTL_ID=12917	Name=Staple length
Chr.15	FAM168A	51700001	51740000	Wool_QTL	35335577	92672551	QTL_ID=12917	Name=Staple length
Chr.15	METTL15	57600001	57640000	Wool_QTL	35335577	92672551	QTL_ID=12917	Name=Staple length
Chr.15	ELP4	61280001	61320000	Wool_QTL	35335577	92672551	QTL_ID=12917	Name=Staple length
Chr.15	SGCD	64700001	64740000	Wool_QTL	35335577	92672551	QTL_ID=12917	Name=Staple length
Chr.15	STIM1	49920001	49960000	Wool_QTL	35335577	92672551	QTL_ID=12917	Name=Staple length
Chr.18	TGM7	52887269	52887270	Wool_QTL	11233133	109190317	QTL_ID=12918	Name=Staple length
Chr.18	COMMD4	31140919	31140922	Wool_QTL	11233133	109190317	QTL_ID=12918	Name=Staple length
Chr.18	PPCDC	31330491	31330495	Wool_QTL	11233133	109190317	QTL_ID=12918	Name=Staple length
Chr.18	FAM219B	31452818	31452822	Wool_QTL	11233133	109190317	QTL_ID=12918	Name=Staple length
Chr.18	LOC114109057	65533643	65533648	Wool_QTL	11233133	109190317	QTL_ID=12918	Name=Staple length
Chr.18	LOC105603310	65646064	65646070	Wool_QTL	11233133	109190317	QTL_ID=12918	Name=Staple length
Chr.18	ARPIN	20618150	20618159	Wool_QTL	11233133	109190317	QTL_ID=12918	Name=Staple length
Chr.18	RLBP1	20037050	20037062	Wool_QTL	11233133	109190317	QTL_ID=12918	Name=Staple length
Chr.18	TMEM266	29198624	29198638	Wool_QTL	11233133	109190317	QTL_ID=12918	Name=Staple length
Chr.18	MPI	31464128	31464144	Wool_QTL	11233133	109190317	QTL_ID=12918	Name=Staple length
Chr.18	LOC101118820	19262368	19262386	Wool_QTL	11233133	109190317	QTL_ID=12918	Name=Staple length
Chr.18	IREB2	28649925	28649944	Wool_QTL	11233133	109190317	QTL_ID=12918	Name=Staple length
Chr.18	TC2N	54310317	54310344	Wool_QTL	11233133	109190317	QTL_ID=12918	Name=Staple length
Chr.18	JAG2	67249212	67249240	Wool_QTL	11233133	109190317	QTL_ID=12918	Name=Staple length
Chr.18	SLC25A47	62875189	62875217	Wool_QTL	11233133	109190317	QTL_ID=12918	Name=Staple length
Chr.18	SLC25A29	62853129	62853159	Wool_QTL	11233133	109190317	QTL_ID=12918	Name=Staple length
Chr.18	LOC114109056	65459300	65459332	Wool_QTL	11233133	109190317	QTL_ID=12918	Name=Staple length
Chr.18	BRF1	67295824	67295862	Wool_QTL	11233133	109190317	QTL_ID=12918	Name=Staple length
Chr.18	ETFA	29277228	29277267	Wool_QTL	11233133	109190317	QTL_ID=12918	Name=Staple length
Chr.18	EXOC3L4	65401618	65401658	Wool_QTL	11233133	109190317	QTL_ID=12918	Name=Staple length
Chr.18	LOC101106243	19195328	19195376	Wool_QTL	11233133	109190317	QTL_ID=12918	Name=Staple length
Chr.18	LOC101122983	65549229	65549277	Wool_QTL	11233133	109190317	QTL_ID=12918	Name=Staple length
Chr.18	LOC101116867	56470353	56470408	Wool_QTL	11233133	109190317	QTL_ID=12918	Name=Staple length
Chr.18	UNC79	55929838	55929894	Wool_QTL	11233133	109190317	QTL_ID=12918	Name=Staple length
Chr.18	LOC101104860	20524570	20524626	Wool_QTL	11233133	109190317	QTL_ID=12918	Name=Staple length
Chr.18	LOC101119079	19287206	19287263	Wool_QTL	11233133	109190317	QTL_ID=12918	Name=Staple length
Chr.18	SCAMP2	31476954	31477011	Wool_QTL	11233133	109190317	QTL_ID=12918	Name=Staple length
Chr.18	LOC105605761	65484204	65484262	Wool_QTL	11233133	109190317	QTL_ID=12918	Name=Staple length
Chr.18	ADAL	52919603	52919666	Wool_QTL	11233133	109190317	QTL_ID=12918	Name=Staple length
Chr.18	LBHD2	65392513	65392582	Wool_QTL	11233133	109190317	QTL_ID=12918	Name=Staple length
Chr.18	LOC121817103	31205796	31205866	Wool_QTL	11233133	109190317	QTL_ID=12918	Name=Staple length
Chr.18	VRK1	59361927	59361998	Wool_QTL	11233133	109190317	QTL_ID=12918	Name=Staple length
Chr.18	G2E3	38973167	38973238	Wool_QTL	11233133	109190317	QTL_ID=12918	Name=Staple length
Chr.18	IQGAP1	21440043	21440115	Wool_QTL	11233133	109190317	QTL_ID=12918	Name=Staple length
Chr.18	DDX24	56451008	56451084	Wool_QTL	11233133	109190317	QTL_ID=12918	Name=Staple length
Chr.18	AEN	18978687	18978765	Wool_QTL	11233133	109190317	QTL_ID=12918	Name=Staple length
Chr.18	LOC105603128	25692146	25692229	Wool_QTL	11233133	109190317	QTL_ID=12918	Name=Staple length
Chr.18	ISG20	18994282	18994366	Wool_QTL	11233133	109190317	QTL_ID=12918	Name=Staple length
Chr.18	ABHD2	19910265	19910351	Wool_QTL	11233133	109190317	QTL_ID=12918	Name=Staple length
Chr.18	LOC101116178	24592018	24592105	Wool_QTL	11233133	109190317	QTL_ID=12918	Name=Staple length
Chr.18	BAZ1A	42924283	42924371	Wool_QTL	11233133	109190317	QTL_ID=12918	Name=Staple length
Chr.18	LOC105603273	65380001	65380092	Wool_QTL	11233133	109190317	QTL_ID=12918	Name=Staple length
Chr.18	BTBD6	67314480	67314571	Wool_QTL	11233133	109190317	QTL_ID=12918	Name=Staple length
Chr.18	AHNAK2	67091541	67091636	Wool_QTL	11233133	109190317	QTL_ID=12918	Name=Staple length
Chr.18	ATXN3	54567443	54567538	Wool_QTL	11233133	109190317	QTL_ID=12918	Name=Staple length
Chr.18	WARS1	62891147	62891248	Wool_QTL	11233133	109190317	QTL_ID=12918	Name=Staple length
Chr.18	SCAMP5	31358859	31358961	Wool_QTL	11233133	109190317	QTL_ID=12918	Name=Staple length
Chr.18	LOC105603084	19480218	19480322	Wool_QTL	11233133	109190317	QTL_ID=12918	Name=Staple length
Chr.18	LOC114109282	43406261	43406368	Wool_QTL	11233133	109190317	QTL_ID=12918	Name=Staple length
Chr.18	LOC101105107	20574585	20574693	Wool_QTL	11233133	109190317	QTL_ID=12918	Name=Staple length
Chr.18	DET1	18924432	18924540	Wool_QTL	11233133	109190317	QTL_ID=12918	Name=Staple length
Chr.18	LOC101121378	19482087	19482197	Wool_QTL	11233133	109190317	QTL_ID=12918	Name=Staple length
Chr.18	C18H15orf39	31194918	31195029	Wool_QTL	11233133	109190317	QTL_ID=12918	Name=Staple length
Chr.18	PACS2	67363850	67363969	Wool_QTL	11233133	109190317	QTL_ID=12918	Name=Staple length
Chr.18	LOC114109136	55081295	55081414	Wool_QTL	11233133	109190317	QTL_ID=12918	Name=Staple length
Chr.18	OTUD7A	27864509	27864637	Wool_QTL	11233133	109190317	QTL_ID=12918	Name=Staple length
Chr.18	ZNF710	20725127	20725258	Wool_QTL	11233133	109190317	QTL_ID=12918	Name=Staple length
Chr.18	HMG20A	30407625	30407758	Wool_QTL	11233133	109190317	QTL_ID=12918	Name=Staple length
Chr.18	LOC121817074	20716279	20716412	Wool_QTL	11233133	109190317	QTL_ID=12918	Name=Staple length
Chr.18	PPP4R3A	54064954	54065096	Wool_QTL	11233133	109190317	QTL_ID=12918	Name=Staple length
Chr.18	CEP170B	67041772	67041920	Wool_QTL	11233133	109190317	QTL_ID=12918	Name=Staple length
Chr.18	CDC42BPB	65304917	65305066	Wool_QTL	11233133	109190317	QTL_ID=12918	Name=Staple length
Chr.18	LOC101112205	19068641	19068793	Wool_QTL	11233133	109190317	QTL_ID=12918	Name=Staple length
Chr.18	RALGAPA1	43644662	43644824	Wool_QTL	11233133	109190317	QTL_ID=12918	Name=Staple length
Chr.18	LOC121817147	26779428	26779596	Wool_QTL	11233133	109190317	QTL_ID=12918	Name=Staple length
Chr.18	PLD4	67075615	67075789	Wool_QTL	11233133	109190317	QTL_ID=12918	Name=Staple length
Chr.18	MINAR1	23366426	23366625	Wool_QTL	11233133	109190317	QTL_ID=12918	Name=Staple length
Chr.18	CATSPERB	54111156	54111360	Wool_QTL	11233133	109190317	QTL_ID=12918	Name=Staple length
Chr.18	OTUB2	56440186	56440393	Wool_QTL	11233133	109190317	QTL_ID=12918	Name=Staple length
Chr.18	MESD	24632611	24632818	Wool_QTL	11233133	109190317	QTL_ID=12918	Name=Staple length
Chr.18	RIN3	55096330	55096538	Wool_QTL	11233133	109190317	QTL_ID=12918	Name=Staple length
Chr.18	BTBD7	55704553	55704762	Wool_QTL	11233133	109190317	QTL_ID=12918	Name=Staple length
Chr.18	LOC121817150	15954202	15954429	Wool_QTL	11233133	109190317	QTL_ID=12918	Name=Staple length
Chr.18	NUDT14	67270745	67270986	Wool_QTL	11233133	109190317	QTL_ID=12918	Name=Staple length
Chr.18	CHD2	13462412	13462659	Wool_QTL	11233133	109190317	QTL_ID=12918	Name=Staple length
Chr.18	MESP2	20509209	20509479	Wool_QTL	11233133	109190317	QTL_ID=12918	Name=Staple length
Chr.18	LOC121817137	65455701	65455975	Wool_QTL	11233133	109190317	QTL_ID=12918	Name=Staple length
Chr.18	LOC105605780	65420746	65421041	Wool_QTL	11233133	109190317	QTL_ID=12918	Name=Staple length
Chr.18	LOC101123328	19046859	19047177	Wool_QTL	11233133	109190317	QTL_ID=12918	Name=Staple length
Chr.18	LOC101123240	65675406	65675816	Wool_QTL	11233133	109190317	QTL_ID=12918	Name=Staple length
Chr.18	SV2B	15327642	15328093	Wool_QTL	11233133	109190317	QTL_ID=12918	Name=Staple length
Chr.18	LOC114109084	65617245	65617804	Wool_QTL	11233133	109190317	QTL_ID=12918	Name=Staple length
Chr.18	LOC101104530	65619007	65619610	Wool_QTL	11233133	109190317	QTL_ID=12918	Name=Staple length
Chr.18	LOC101115162	28580001	28580626	Wool_QTL	11233133	109190317	QTL_ID=12918	Name=Staple length
Chr.18	RPP25	31414310	31414943	Wool_QTL	11233133	109190317	QTL_ID=12918	Name=Staple length
Chr.18	LOC101102268	19224845	19225508	Wool_QTL	11233133	109190317	QTL_ID=12918	Name=Staple length
Chr.18	LOC105603153	31177994	31178717	Wool_QTL	11233133	109190317	QTL_ID=12918	Name=Staple length
Chr.18	LOC101112168	54065484	54066258	Wool_QTL	11233133	109190317	QTL_ID=12918	Name=Staple length
Chr.18	LOC101121632	19526248	19527103	Wool_QTL	11233133	109190317	QTL_ID=12918	Name=Staple length
Chr.18	LOC101122387	19574875	19575736	Wool_QTL	11233133	109190317	QTL_ID=12918	Name=Staple length
Chr.18	LOC101122633	19598145	19599012	Wool_QTL	11233133	109190317	QTL_ID=12918	Name=Staple length
Chr.18	LOC105603085	19248455	19249340	Wool_QTL	11233133	109190317	QTL_ID=12918	Name=Staple length
Chr.18	LOC101120610	19445353	19446262	Wool_QTL	11233133	109190317	QTL_ID=12918	Name=Staple length
Chr.18	LOC101118056	19234154	19235090	Wool_QTL	11233133	109190317	QTL_ID=12918	Name=Staple length
Chr.18	LOC101121887	19544950	19545886	Wool_QTL	11233133	109190317	QTL_ID=12918	Name=Staple length
Chr.18	LOC121817104	31176151	31177088	Wool_QTL	11233133	109190317	QTL_ID=12918	Name=Staple length
Chr.18	LOC114109097	19591979	19592918	Wool_QTL	11233133	109190317	QTL_ID=12918	Name=Staple length
Chr.18	LOC101120360	19438509	19439454	Wool_QTL	11233133	109190317	QTL_ID=12918	Name=Staple length
Chr.18	LOC101120869	19461385	19462354	Wool_QTL	11233133	109190317	QTL_ID=12918	Name=Staple length
Chr.18	LOC101117021	19044397	19045390	Wool_QTL	11233133	109190317	QTL_ID=12918	Name=Staple length
Chr.18	LOC105603152	31168300	31169347	Wool_QTL	11233133	109190317	QTL_ID=12918	Name=Staple length
Chr.18	TLNRD1	24649275	24650364	Wool_QTL	11233133	109190317	QTL_ID=12918	Name=Staple length
Chr.18	LOC121817048	59249433	59250717	Wool_QTL	11233133	109190317	QTL_ID=12918	Name=Staple length
Chr.18	LOC114109123	19163137	19164628	Wool_QTL	11233133	109190317	QTL_ID=12918	Name=Staple length
Chr.18	KLHL25	15966507	15968111	Wool_QTL	11233133	109190317	QTL_ID=12918	Name=Staple length
Chr.18	LOC101122139	19555333	19556997	Wool_QTL	11233133	109190317	QTL_ID=12918	Name=Staple length
Chr.18	LOC114109120	19056724	19058479	Wool_QTL	11233133	109190317	QTL_ID=12918	Name=Staple length
Chr.18	LCMT2	52910873	52912928	Wool_QTL	11233133	109190317	QTL_ID=12918	Name=Staple length
Chr.18	LOC101118563	19260777	19264311	Wool_QTL	11233133	109190317	QTL_ID=12918	Name=Staple length
Chr.18	LOC114109108	31300633	31304273	Wool_QTL	11233133	109190317	QTL_ID=12918	Name=Staple length
Chr.18	LOC121817143	19327775	19332636	Wool_QTL	11233133	109190317	QTL_ID=12918	Name=Staple length
Chr.18	LRFN5	49260001	49300000	Wool_QTL	11233133	109190317	QTL_ID=12918	Name=Staple length
Chr.18	SLCO3A1	14580001	14620000	Wool_QTL	11233133	109190317	QTL_ID=12918	Name=Staple length
Chr.18	PRKD1	38200001	38240000	Wool_QTL	11233133	109190317	QTL_ID=12918	Name=Staple length
Chr.25	LOC121817946	6518786	6518794	Wool_QTL	1	10772553	QTL_ID=12919	Name=Staple length
Chr.25	LOC121817946	6518786	6518794	Wool_QTL	1	44863742	QTL_ID=14016	Name=Staple length
Chr.25	TSNAX	3734905	3734916	Wool_QTL	1	10772553	QTL_ID=12919	Name=Staple length
Chr.25	TSNAX	3734905	3734916	Wool_QTL	1	44863742	QTL_ID=14016	Name=Staple length
Chr.25	ARID4B	7306331	7306345	Wool_QTL	1	10772553	QTL_ID=12919	Name=Staple length
Chr.25	ARID4B	7306331	7306345	Wool_QTL	1	44863742	QTL_ID=14016	Name=Staple length
Chr.25	PSAP	27231536	27231576	Wool_QTL	1	44863742	QTL_ID=14016	Name=Staple length
Chr.25	HNRNPH3	23986024	23986067	Wool_QTL	1	44863742	QTL_ID=14016	Name=Staple length
Chr.25	GNPAT	3449115	3449159	Wool_QTL	1	10772553	QTL_ID=12919	Name=Staple length
Chr.25	GNPAT	3449115	3449159	Wool_QTL	1	44863742	QTL_ID=14016	Name=Staple length
Chr.25	RUFY2	23997510	23997559	Wool_QTL	1	44863742	QTL_ID=14016	Name=Staple length
Chr.25	LOC105604901	3759612	3759663	Wool_QTL	1	10772553	QTL_ID=12919	Name=Staple length
Chr.25	LOC105604901	3759612	3759663	Wool_QTL	1	44863742	QTL_ID=14016	Name=Staple length
Chr.25	C25H1orf131	3382044	3382097	Wool_QTL	1	10772553	QTL_ID=12919	Name=Staple length
Chr.25	C25H1orf131	3382044	3382097	Wool_QTL	1	44863742	QTL_ID=14016	Name=Staple length
Chr.25	TARBP1	6643687	6643740	Wool_QTL	1	10772553	QTL_ID=12919	Name=Staple length
Chr.25	TARBP1	6643687	6643740	Wool_QTL	1	44863742	QTL_ID=14016	Name=Staple length
Chr.25	LYST	7807084	7807140	Wool_QTL	1	10772553	QTL_ID=12919	Name=Staple length
Chr.25	LYST	7807084	7807140	Wool_QTL	1	44863742	QTL_ID=14016	Name=Staple length
Chr.25	VSIR	27142285	27142342	Wool_QTL	1	44863742	QTL_ID=14016	Name=Staple length
Chr.25	LOC114110908	37270336	37270394	Wool_QTL	1	44863742	QTL_ID=14016	Name=Staple length
Chr.25	MAPK8	41772393	41772452	Wool_QTL	1	44863742	QTL_ID=14016	Name=Staple length
Chr.25	SPRTN	3469701	3469761	Wool_QTL	1	10772553	QTL_ID=12919	Name=Staple length
Chr.25	SPRTN	3469701	3469761	Wool_QTL	1	44863742	QTL_ID=14016	Name=Staple length
Chr.25	TRIM67	3371236	3371302	Wool_QTL	1	10772553	QTL_ID=12919	Name=Staple length
Chr.25	TRIM67	3371236	3371302	Wool_QTL	1	44863742	QTL_ID=14016	Name=Staple length
Chr.25	LOC121817992	26593653	26593725	Wool_QTL	1	44863742	QTL_ID=14016	Name=Staple length
Chr.25	SLC35F3	6409015	6409091	Wool_QTL	1	10772553	QTL_ID=12919	Name=Staple length
Chr.25	SLC35F3	6409015	6409091	Wool_QTL	1	44863742	QTL_ID=14016	Name=Staple length
Chr.25	UNC5B	26588640	26588719	Wool_QTL	1	44863742	QTL_ID=14016	Name=Staple length
Chr.25	LOC121817955	26752457	26752550	Wool_QTL	1	44863742	QTL_ID=14016	Name=Staple length
Chr.25	LOC101113195	6582872	6582968	Wool_QTL	1	10772553	QTL_ID=12919	Name=Staple length
Chr.25	LOC101113195	6582872	6582968	Wool_QTL	1	44863742	QTL_ID=14016	Name=Staple length
Chr.25	MAP3K21	5635786	5635884	Wool_QTL	1	10772553	QTL_ID=12919	Name=Staple length
Chr.25	MAP3K21	5635786	5635884	Wool_QTL	1	44863742	QTL_ID=14016	Name=Staple length
Chr.25	LOC121817952	6533073	6533177	Wool_QTL	1	10772553	QTL_ID=12919	Name=Staple length
Chr.25	LOC121817952	6533073	6533177	Wool_QTL	1	44863742	QTL_ID=14016	Name=Staple length
Chr.25	LOC114110904	31331891	31331996	Wool_QTL	1	44863742	QTL_ID=14016	Name=Staple length
Chr.25	CDH23	27064823	27064929	Wool_QTL	1	44863742	QTL_ID=14016	Name=Staple length
Chr.25	LOC114110918	6911112	6911231	Wool_QTL	1	10772553	QTL_ID=12919	Name=Staple length
Chr.25	LOC114110918	6911112	6911231	Wool_QTL	1	44863742	QTL_ID=14016	Name=Staple length
Chr.25	LOC114110878	6804209	6804328	Wool_QTL	1	10772553	QTL_ID=12919	Name=Staple length
Chr.25	LOC114110878	6804209	6804328	Wool_QTL	1	44863742	QTL_ID=14016	Name=Staple length
Chr.25	URB2	1135593	1135719	Wool_QTL	1	10772553	QTL_ID=12919	Name=Staple length
Chr.25	URB2	1135593	1135719	Wool_QTL	1	44863742	QTL_ID=14016	Name=Staple length
Chr.25	ANXA11	34305323	34305468	Wool_QTL	1	44863742	QTL_ID=14016	Name=Staple length
Chr.25	PCNX2	5567944	5568097	Wool_QTL	1	10772553	QTL_ID=12919	Name=Staple length
Chr.25	PCNX2	5567944	5568097	Wool_QTL	1	44863742	QTL_ID=14016	Name=Staple length
Chr.25	MICU1	27829506	27829667	Wool_QTL	1	44863742	QTL_ID=14016	Name=Staple length
Chr.25	SLC29A3	26728482	26728645	Wool_QTL	1	44863742	QTL_ID=14016	Name=Staple length
Chr.25	DDIT4	27560157	27560353	Wool_QTL	1	44863742	QTL_ID=14016	Name=Staple length
Chr.25	CTNNA3	22082219	22082420	Wool_QTL	1	44863742	QTL_ID=14016	Name=Staple length
Chr.25	LOC121817978	6826654	6826862	Wool_QTL	1	10772553	QTL_ID=12919	Name=Staple length
Chr.25	LOC121817978	6826654	6826862	Wool_QTL	1	44863742	QTL_ID=14016	Name=Staple length
Chr.25	NRG3	37160001	37160225	Wool_QTL	1	44863742	QTL_ID=14016	Name=Staple length
Chr.25	LOC121817974	27564657	27564905	Wool_QTL	1	44863742	QTL_ID=14016	Name=Staple length
Chr.25	C25H10orf105	27097757	27098129	Wool_QTL	1	44863742	QTL_ID=14016	Name=Staple length
Chr.25	TAF5L	1111164	1111889	Wool_QTL	1	10772553	QTL_ID=12919	Name=Staple length
Chr.25	TAF5L	1111164	1111889	Wool_QTL	1	44863742	QTL_ID=14016	Name=Staple length
Chr.25	LOC101111733	6780001	6780873	Wool_QTL	1	10772553	QTL_ID=12919	Name=Staple length
Chr.25	LOC101111733	6780001	6780873	Wool_QTL	1	44863742	QTL_ID=14016	Name=Staple length
Chr.25	LOC105604913	6467460	6468352	Wool_QTL	1	10772553	QTL_ID=12919	Name=Staple length
Chr.25	LOC105604913	6467460	6468352	Wool_QTL	1	44863742	QTL_ID=14016	Name=Staple length
Chr.25	IRF2BP2	6784283	6785286	Wool_QTL	1	10772553	QTL_ID=12919	Name=Staple length
Chr.25	IRF2BP2	6784283	6785286	Wool_QTL	1	44863742	QTL_ID=14016	Name=Staple length
Chr.25	LOC101118244	8345379	8346651	Wool_QTL	1	10772553	QTL_ID=12919	Name=Staple length
Chr.25	LOC101118244	8345379	8346651	Wool_QTL	1	44863742	QTL_ID=14016	Name=Staple length
Chr.25	EXOC8	3467235	3469413	Wool_QTL	1	10772553	QTL_ID=12919	Name=Staple length
Chr.25	EXOC8	3467235	3469413	Wool_QTL	1	44863742	QTL_ID=14016	Name=Staple length
Chr.25	LOC121817997	27590783	27600000	Wool_QTL	1	44863742	QTL_ID=14016	Name=Staple length
Chr.25	KCNK1	5860001	5900000	Wool_QTL	1	10772553	QTL_ID=12919	Name=Staple length
Chr.25	KCNK1	5860001	5900000	Wool_QTL	1	44863742	QTL_ID=14016	Name=Staple length
Chr.25	LRMDA	31320001	31360000	Wool_QTL	1	44863742	QTL_ID=14016	Name=Staple length
Chr.25	CHRM3	11540001	11580000	Wool_QTL	1	44863742	QTL_ID=14016	Name=Staple length
Chr.3	NLRC4	91648117	91648118	Wool_QTL	1	226088960	QTL_ID=14014	Name=Staple length
Chr.3	TUBA1A	137069411	137069414	Wool_QTL	1	226088960	QTL_ID=14014	Name=Staple length
Chr.3	LOC106990101	137108547	137108550	Wool_QTL	1	226088960	QTL_ID=14014	Name=Staple length
Chr.3	TUBA8	215209808	215209811	Wool_QTL	1	226088960	QTL_ID=14014	Name=Staple length
Chr.3	LOC121818972	9263300	9263304	Wool_QTL	1	226088960	QTL_ID=14014	Name=Staple length
Chr.3	ADAMTSL2	2533245	2533250	Wool_QTL	1	226088960	QTL_ID=14014	Name=Staple length
Chr.3	FIGLA	92859296	92859301	Wool_QTL	1	226088960	QTL_ID=14014	Name=Staple length
Chr.3	LOC101109426	12621917	12621922	Wool_QTL	1	226088960	QTL_ID=14014	Name=Staple length
Chr.3	DCTN2	162117984	162117990	Wool_QTL	1	226088960	QTL_ID=14014	Name=Staple length
Chr.3	IFFO1	209697355	209697361	Wool_QTL	1	226088960	QTL_ID=14014	Name=Staple length
Chr.3	TST	181059991	181060000	Wool_QTL	1	226088960	QTL_ID=14014	Name=Staple length
Chr.3	ZDHHC12	7679990	7680000	Wool_QTL	1	226088960	QTL_ID=14014	Name=Staple length
Chr.3	OST4	34153514	34153524	Wool_QTL	1	226088960	QTL_ID=14014	Name=Staple length
Chr.3	MBD6	162125274	162125285	Wool_QTL	1	226088960	QTL_ID=14014	Name=Staple length
Chr.3	APOBEC3F	216380151	216380165	Wool_QTL	1	226088960	QTL_ID=14014	Name=Staple length
Chr.3	APOBEC3A	216357651	216357666	Wool_QTL	1	226088960	QTL_ID=14014	Name=Staple length
Chr.3	TBC1D13	7619984	7620000	Wool_QTL	1	226088960	QTL_ID=14014	Name=Staple length
Chr.3	LOC101111444	209579718	209579735	Wool_QTL	1	226088960	QTL_ID=14014	Name=Staple length
Chr.3	CHD4	209680709	209680727	Wool_QTL	1	226088960	QTL_ID=14014	Name=Staple length
Chr.3	EMILIN1	34167858	34167876	Wool_QTL	1	226088960	QTL_ID=14014	Name=Staple length
Chr.3	CYTH4	181342606	181342625	Wool_QTL	1	226088960	QTL_ID=14014	Name=Staple length
Chr.3	GAPDH	209709599	209709620	Wool_QTL	1	226088960	QTL_ID=14014	Name=Staple length
Chr.3	XDH	92251274	92251295	Wool_QTL	1	226088960	QTL_ID=14014	Name=Staple length
Chr.3	MIR26A	161838872	161838894	Wool_QTL	1	226088960	QTL_ID=14014	Name=Staple length
Chr.3	HMOX1	179235011	179235034	Wool_QTL	1	226088960	QTL_ID=14014	Name=Staple length
Chr.3	ACVRL1	134414274	134414299	Wool_QTL	1	226088960	QTL_ID=14014	Name=Staple length
Chr.3	ADCY6	137407684	137407710	Wool_QTL	1	226088960	QTL_ID=14014	Name=Staple length
Chr.3	MTA3	81395557	81395583	Wool_QTL	1	226088960	QTL_ID=14014	Name=Staple length
Chr.3	APPL2	174314582	174314609	Wool_QTL	1	226088960	QTL_ID=14014	Name=Staple length
Chr.3	LOC101119634	162042526	162042555	Wool_QTL	1	226088960	QTL_ID=14014	Name=Staple length
Chr.3	SLC2A6	2588391	2588421	Wool_QTL	1	226088960	QTL_ID=14014	Name=Staple length
Chr.3	LOC114113731	98036004	98036035	Wool_QTL	1	226088960	QTL_ID=14014	Name=Staple length
Chr.3	LMBR1L	137127927	137127958	Wool_QTL	1	226088960	QTL_ID=14014	Name=Staple length
Chr.3	FGD4	182761042	182761073	Wool_QTL	1	226088960	QTL_ID=14014	Name=Staple length
Chr.3	NCF4	180892724	180892756	Wool_QTL	1	226088960	QTL_ID=14014	Name=Staple length
Chr.3	IL1F10	59912875	59912907	Wool_QTL	1	226088960	QTL_ID=14014	Name=Staple length
Chr.3	PFDN5	133206183	133206215	Wool_QTL	1	226088960	QTL_ID=14014	Name=Staple length
Chr.3	MPST	181067723	181067756	Wool_QTL	1	226088960	QTL_ID=14014	Name=Staple length
Chr.3	NFYB	173375219	173375252	Wool_QTL	1	226088960	QTL_ID=14014	Name=Staple length
Chr.3	RARG	133252829	133252862	Wool_QTL	1	226088960	QTL_ID=14014	Name=Staple length
Chr.3	RTN4	69003573	69003607	Wool_QTL	1	226088960	QTL_ID=14014	Name=Staple length
Chr.3	PYM1	163593942	163593976	Wool_QTL	1	226088960	QTL_ID=14014	Name=Staple length
Chr.3	PRRX2	6802370	6802404	Wool_QTL	1	226088960	QTL_ID=14014	Name=Staple length
Chr.3	CENPM	218785321	218785356	Wool_QTL	1	226088960	QTL_ID=14014	Name=Staple length
Chr.3	LOC101116896	205126431	205126467	Wool_QTL	1	226088960	QTL_ID=14014	Name=Staple length
Chr.3	LOC101106416	7603275	7603311	Wool_QTL	1	226088960	QTL_ID=14014	Name=Staple length
Chr.3	LOC114113871	7569884	7569920	Wool_QTL	1	226088960	QTL_ID=14014	Name=Staple length
Chr.3	TRNAI-UAU	81350121	81350157	Wool_QTL	1	226088960	QTL_ID=14014	Name=Staple length
Chr.3	ING4	209611015	209611052	Wool_QTL	1	226088960	QTL_ID=14014	Name=Staple length
Chr.3	LOC101103714	205763804	205763842	Wool_QTL	1	226088960	QTL_ID=14014	Name=Staple length
Chr.3	PRKAG1	137222560	137222598	Wool_QTL	1	226088960	QTL_ID=14014	Name=Staple length
Chr.3	ITGB7	133275340	133275378	Wool_QTL	1	226088960	QTL_ID=14014	Name=Staple length
Chr.3	PIP4K2C	162068633	162068672	Wool_QTL	1	226088960	QTL_ID=14014	Name=Staple length
Chr.3	TNFRSF1A	209859209	209859248	Wool_QTL	1	226088960	QTL_ID=14014	Name=Staple length
Chr.3	PMPCA	3069424	3069463	Wool_QTL	1	226088960	QTL_ID=14014	Name=Staple length
Chr.3	ZFC3H1	107713044	107713084	Wool_QTL	1	226088960	QTL_ID=14014	Name=Staple length
Chr.3	TOM1	179200696	179200736	Wool_QTL	1	226088960	QTL_ID=14014	Name=Staple length
Chr.3	B4GALNT1	162037253	162037294	Wool_QTL	1	226088960	QTL_ID=14014	Name=Staple length
Chr.3	HAAO	81380914	81380955	Wool_QTL	1	226088960	QTL_ID=14014	Name=Staple length
Chr.3	CBY1	216119185	216119226	Wool_QTL	1	226088960	QTL_ID=14014	Name=Staple length
Chr.3	PICK1	215664907	215664948	Wool_QTL	1	226088960	QTL_ID=14014	Name=Staple length
Chr.3	LOC114113776	162760001	162760042	Wool_QTL	1	226088960	QTL_ID=14014	Name=Staple length
Chr.3	ADGRF3	33499844	33499886	Wool_QTL	1	226088960	QTL_ID=14014	Name=Staple length
Chr.3	RABGAP1	12665446	12665488	Wool_QTL	1	226088960	QTL_ID=14014	Name=Staple length
Chr.3	LOC101112553	209619469	209619512	Wool_QTL	1	226088960	QTL_ID=14014	Name=Staple length
Chr.3	SURF4	2679690	2679734	Wool_QTL	1	226088960	QTL_ID=14014	Name=Staple length
Chr.3	TRMT61B	35766871	35766915	Wool_QTL	1	226088960	QTL_ID=14014	Name=Staple length
Chr.3	PLB1	35552266	35552310	Wool_QTL	1	226088960	QTL_ID=14014	Name=Staple length
Chr.3	HCFC2	173317908	173317953	Wool_QTL	1	226088960	QTL_ID=14014	Name=Staple length
Chr.3	ABHD1	34209102	34209148	Wool_QTL	1	226088960	QTL_ID=14014	Name=Staple length
Chr.3	LOC101103965	181648023	181648069	Wool_QTL	1	226088960	QTL_ID=14014	Name=Staple length
Chr.3	LOC106991031	6916804	6916852	Wool_QTL	1	226088960	QTL_ID=14014	Name=Staple length
Chr.3	BICD1	183021154	183021202	Wool_QTL	1	226088960	QTL_ID=14014	Name=Staple length
Chr.3	ZNF384	209597453	209597501	Wool_QTL	1	226088960	QTL_ID=14014	Name=Staple length
Chr.3	HADHB	33487353	33487401	Wool_QTL	1	226088960	QTL_ID=14014	Name=Staple length
Chr.3	CCDC138	62097439	62097488	Wool_QTL	1	226088960	QTL_ID=14014	Name=Staple length
Chr.3	TEX49	137416595	137416644	Wool_QTL	1	226088960	QTL_ID=14014	Name=Staple length
Chr.3	LIMS1	62024324	62024373	Wool_QTL	1	226088960	QTL_ID=14014	Name=Staple length
Chr.3	HSP90B1	173206200	173206249	Wool_QTL	1	226088960	QTL_ID=14014	Name=Staple length
Chr.3	LARP4	135860683	135860732	Wool_QTL	1	226088960	QTL_ID=14014	Name=Staple length
Chr.3	SUOX	163533084	163533134	Wool_QTL	1	226088960	QTL_ID=14014	Name=Staple length
Chr.3	AK8	4046205	4046255	Wool_QTL	1	226088960	QTL_ID=14014	Name=Staple length
Chr.3	CDK4	161903142	161903193	Wool_QTL	1	226088960	QTL_ID=14014	Name=Staple length
Chr.3	ATL2	85825827	85825878	Wool_QTL	1	226088960	QTL_ID=14014	Name=Staple length
Chr.3	SUN2	216179949	216180000	Wool_QTL	1	226088960	QTL_ID=14014	Name=Staple length
Chr.3	ARHGEF25	162052563	162052614	Wool_QTL	1	226088960	QTL_ID=14014	Name=Staple length
Chr.3	LOC121819110	135663928	135663979	Wool_QTL	1	226088960	QTL_ID=14014	Name=Staple length
Chr.3	LOC121819095	129889290	129889341	Wool_QTL	1	226088960	QTL_ID=14014	Name=Staple length
Chr.3	HMGA2	154120443	154120494	Wool_QTL	1	226088960	QTL_ID=14014	Name=Staple length
Chr.3	INPP5E	3055406	3055457	Wool_QTL	1	226088960	QTL_ID=14014	Name=Staple length
Chr.3	PPP1CB	35688398	35688450	Wool_QTL	1	226088960	QTL_ID=14014	Name=Staple length
Chr.3	OS9	161936756	161936808	Wool_QTL	1	226088960	QTL_ID=14014	Name=Staple length
Chr.3	BCL2L11	105295942	105295995	Wool_QTL	1	226088960	QTL_ID=14014	Name=Staple length
Chr.3	LOC114114069	209858975	209859028	Wool_QTL	1	226088960	QTL_ID=14014	Name=Staple length
Chr.3	LPAR5	209629528	209629581	Wool_QTL	1	226088960	QTL_ID=14014	Name=Staple length
Chr.3	SCNN1A	209829485	209829540	Wool_QTL	1	226088960	QTL_ID=14014	Name=Staple length
Chr.3	SETX	4514629	4514685	Wool_QTL	1	226088960	QTL_ID=14014	Name=Staple length
Chr.3	TESPA1	165472634	165472691	Wool_QTL	1	226088960	QTL_ID=14014	Name=Staple length
Chr.3	AGAP2	161916245	161916304	Wool_QTL	1	226088960	QTL_ID=14014	Name=Staple length
Chr.3	SLC38A2	140143784	140143843	Wool_QTL	1	226088960	QTL_ID=14014	Name=Staple length
Chr.3	NOP2	209682159	209682219	Wool_QTL	1	226088960	QTL_ID=14014	Name=Staple length
Chr.3	RANGAP1	218241811	218241871	Wool_QTL	1	226088960	QTL_ID=14014	Name=Staple length
Chr.3	GTF3C5	3893002	3893062	Wool_QTL	1	226088960	QTL_ID=14014	Name=Staple length
Chr.3	EML6	69039940	69040000	Wool_QTL	1	226088960	QTL_ID=14014	Name=Staple length
Chr.3	RAB21	107861389	107861449	Wool_QTL	1	226088960	QTL_ID=14014	Name=Staple length
Chr.3	EDAR	62137373	62137434	Wool_QTL	1	226088960	QTL_ID=14014	Name=Staple length
Chr.3	DGKA	163569226	163569287	Wool_QTL	1	226088960	QTL_ID=14014	Name=Staple length
Chr.3	PNPLA5	220509057	220509118	Wool_QTL	1	226088960	QTL_ID=14014	Name=Staple length
Chr.3	LOC101110219	133770007	133770068	Wool_QTL	1	226088960	QTL_ID=14014	Name=Staple length
Chr.3	KRT74	133789851	133789912	Wool_QTL	1	226088960	QTL_ID=14014	Name=Staple length
Chr.3	LOC101104225	199629714	199629776	Wool_QTL	1	226088960	QTL_ID=14014	Name=Staple length
Chr.3	SEC16A	3040389	3040451	Wool_QTL	1	226088960	QTL_ID=14014	Name=Staple length
Chr.3	ATP6V1E1	214897626	214897689	Wool_QTL	1	226088960	QTL_ID=14014	Name=Staple length
Chr.3	ERGIC2	185821937	185822000	Wool_QTL	1	226088960	QTL_ID=14014	Name=Staple length
Chr.3	CTDSP2	161820920	161820984	Wool_QTL	1	226088960	QTL_ID=14014	Name=Staple length
Chr.3	ADAMTS13	2621213	2621277	Wool_QTL	1	226088960	QTL_ID=14014	Name=Staple length
Chr.3	NTMT1	6891539	6891603	Wool_QTL	1	226088960	QTL_ID=14014	Name=Staple length
Chr.3	THADA	80656548	80656612	Wool_QTL	1	226088960	QTL_ID=14014	Name=Staple length
Chr.3	LOC121819061	81018767	81018832	Wool_QTL	1	226088960	QTL_ID=14014	Name=Staple length
Chr.3	SPRED2	43021871	43021936	Wool_QTL	1	226088960	QTL_ID=14014	Name=Staple length
Chr.3	LOC114108697	7564008	7564074	Wool_QTL	1	226088960	QTL_ID=14014	Name=Staple length
Chr.3	LIMA1	136059342	136059408	Wool_QTL	1	226088960	QTL_ID=14014	Name=Staple length
Chr.3	TTF1	4481797	4481863	Wool_QTL	1	226088960	QTL_ID=14014	Name=Staple length
Chr.3	PREB	34185696	34185762	Wool_QTL	1	226088960	QTL_ID=14014	Name=Staple length
Chr.3	AVIL	161847008	161847074	Wool_QTL	1	226088960	QTL_ID=14014	Name=Staple length
Chr.3	MCM5	179256487	179256553	Wool_QTL	1	226088960	QTL_ID=14014	Name=Staple length
Chr.3	LOC105609280	167280515	167280583	Wool_QTL	1	226088960	QTL_ID=14014	Name=Staple length
Chr.3	PKP2	182603975	182604044	Wool_QTL	1	226088960	QTL_ID=14014	Name=Staple length
Chr.3	LOC121818988	6929090	6929159	Wool_QTL	1	226088960	QTL_ID=14014	Name=Staple length
Chr.3	ENTR1	3077831	3077900	Wool_QTL	1	226088960	QTL_ID=14014	Name=Staple length
Chr.3	FAM227A	216084580	216084650	Wool_QTL	1	226088960	QTL_ID=14014	Name=Staple length
Chr.3	ACOXL	105228839	105228910	Wool_QTL	1	226088960	QTL_ID=14014	Name=Staple length
Chr.3	RANBP2	62037287	62037359	Wool_QTL	1	226088960	QTL_ID=14014	Name=Staple length
Chr.3	MARS1	162138482	162138554	Wool_QTL	1	226088960	QTL_ID=14014	Name=Staple length
Chr.3	FSHR	75435695	75435767	Wool_QTL	1	226088960	QTL_ID=14014	Name=Staple length
Chr.3	TRNAE-UUC	214922175	214922247	Wool_QTL	1	226088960	QTL_ID=14014	Name=Staple length
Chr.3	TRNAR-GCG	108773862	108773934	Wool_QTL	1	226088960	QTL_ID=14014	Name=Staple length
Chr.3	CBX7	216414475	216414548	Wool_QTL	1	226088960	QTL_ID=14014	Name=Staple length
Chr.3	CACFD1	2597387	2597460	Wool_QTL	1	226088960	QTL_ID=14014	Name=Staple length
Chr.3	TRNAG-UCC	218248838	218248911	Wool_QTL	1	226088960	QTL_ID=14014	Name=Staple length
Chr.3	LOC114113869	7571383	7571457	Wool_QTL	1	226088960	QTL_ID=14014	Name=Staple length
Chr.3	KMT2D	137206528	137206602	Wool_QTL	1	226088960	QTL_ID=14014	Name=Staple length
Chr.3	WNT10B	137252098	137252172	Wool_QTL	1	226088960	QTL_ID=14014	Name=Staple length
Chr.3	TSPAN31	161904905	161904980	Wool_QTL	1	226088960	QTL_ID=14014	Name=Staple length
Chr.3	REXO4	2646489	2646564	Wool_QTL	1	226088960	QTL_ID=14014	Name=Staple length
Chr.3	WASHC4	174288006	174288081	Wool_QTL	1	226088960	QTL_ID=14014	Name=Staple length
Chr.3	RRM2	19308525	19308600	Wool_QTL	1	226088960	QTL_ID=14014	Name=Staple length
Chr.3	GPR21	12710387	12710463	Wool_QTL	1	226088960	QTL_ID=14014	Name=Staple length
Chr.3	CD207	92912261	92912337	Wool_QTL	1	226088960	QTL_ID=14014	Name=Staple length
Chr.3	LOC114114237	35815894	35815970	Wool_QTL	1	226088960	QTL_ID=14014	Name=Staple length
Chr.3	RACGAP1	136307945	136308021	Wool_QTL	1	226088960	QTL_ID=14014	Name=Staple length
Chr.3	DTX3	162058586	162058662	Wool_QTL	1	226088960	QTL_ID=14014	Name=Staple length
Chr.3	JOSD1	216149695	216149772	Wool_QTL	1	226088960	QTL_ID=14014	Name=Staple length
Chr.3	WNT5B	213972753	213972830	Wool_QTL	1	226088960	QTL_ID=14014	Name=Staple length
Chr.3	AQP5	136329845	136329923	Wool_QTL	1	226088960	QTL_ID=14014	Name=Staple length
Chr.3	STKLD1	2648720	2648798	Wool_QTL	1	226088960	QTL_ID=14014	Name=Staple length
Chr.3	LOC114114236	35815144	35815222	Wool_QTL	1	226088960	QTL_ID=14014	Name=Staple length
Chr.3	EP300	218145746	218145824	Wool_QTL	1	226088960	QTL_ID=14014	Name=Staple length
Chr.3	CDK2	163558455	163558533	Wool_QTL	1	226088960	QTL_ID=14014	Name=Staple length
Chr.3	MRRF	13581012	13581090	Wool_QTL	1	226088960	QTL_ID=14014	Name=Staple length
Chr.3	LOC101116039	161888681	161888760	Wool_QTL	1	226088960	QTL_ID=14014	Name=Staple length
Chr.3	ATXN10	221981835	221981916	Wool_QTL	1	226088960	QTL_ID=14014	Name=Staple length
Chr.3	SULT4A1	220477622	220477703	Wool_QTL	1	226088960	QTL_ID=14014	Name=Staple length
Chr.3	NCAPD2	209714012	209714093	Wool_QTL	1	226088960	QTL_ID=14014	Name=Staple length
Chr.3	LOC114113635	162652046	162652127	Wool_QTL	1	226088960	QTL_ID=14014	Name=Staple length
Chr.3	ANTXR1	39174491	39174572	Wool_QTL	1	226088960	QTL_ID=14014	Name=Staple length
Chr.3	SEPTIN3	218821475	218821557	Wool_QTL	1	226088960	QTL_ID=14014	Name=Staple length
Chr.3	ODC1	19599085	19599167	Wool_QTL	1	226088960	QTL_ID=14014	Name=Staple length
Chr.3	BTBD11	176486232	176486314	Wool_QTL	1	226088960	QTL_ID=14014	Name=Staple length
Chr.3	TRHDE	108830583	108830665	Wool_QTL	1	226088960	QTL_ID=14014	Name=Staple length
Chr.3	MAP4K4	99840452	99840536	Wool_QTL	1	226088960	QTL_ID=14014	Name=Staple length
Chr.3	ESPL1	133209361	133209445	Wool_QTL	1	226088960	QTL_ID=14014	Name=Staple length
Chr.3	ETNK1	193124922	193125006	Wool_QTL	1	226088960	QTL_ID=14014	Name=Staple length
Chr.3	KLRF1	205796513	205796598	Wool_QTL	1	226088960	QTL_ID=14014	Name=Staple length
Chr.3	KHK	34173688	34173773	Wool_QTL	1	226088960	QTL_ID=14014	Name=Staple length
Chr.3	IL2RB	181177967	181178052	Wool_QTL	1	226088960	QTL_ID=14014	Name=Staple length
Chr.3	LOC114114238	35807896	35807981	Wool_QTL	1	226088960	QTL_ID=14014	Name=Staple length
Chr.3	LOC121819060	80624519	80624606	Wool_QTL	1	226088960	QTL_ID=14014	Name=Staple length
Chr.3	EMP1	202323919	202324006	Wool_QTL	1	226088960	QTL_ID=14014	Name=Staple length
Chr.3	SOX5	191938708	191938795	Wool_QTL	1	226088960	QTL_ID=14014	Name=Staple length
Chr.3	TBC1D15	107986616	107986703	Wool_QTL	1	226088960	QTL_ID=14014	Name=Staple length
Chr.3	TSFM	161866677	161866765	Wool_QTL	1	226088960	QTL_ID=14014	Name=Staple length
Chr.3	LOC114114079	215672087	215672176	Wool_QTL	1	226088960	QTL_ID=14014	Name=Staple length
Chr.3	CCDC85A	67713578	67713668	Wool_QTL	1	226088960	QTL_ID=14014	Name=Staple length
Chr.3	KCTD17	181106907	181106999	Wool_QTL	1	226088960	QTL_ID=14014	Name=Staple length
Chr.3	LOC121819021	35568866	35568958	Wool_QTL	1	226088960	QTL_ID=14014	Name=Staple length
Chr.3	LOC114113955	99870226	99870318	Wool_QTL	1	226088960	QTL_ID=14014	Name=Staple length
Chr.3	WBP2NL	218846209	218846302	Wool_QTL	1	226088960	QTL_ID=14014	Name=Staple length
Chr.3	DDIT3	162134312	162134406	Wool_QTL	1	226088960	QTL_ID=14014	Name=Staple length
Chr.3	C3H9orf50	6896735	6896829	Wool_QTL	1	226088960	QTL_ID=14014	Name=Staple length
Chr.3	LOC101117325	214848752	214848847	Wool_QTL	1	226088960	QTL_ID=14014	Name=Staple length
Chr.3	LTBR	209820347	209820444	Wool_QTL	1	226088960	QTL_ID=14014	Name=Staple length
Chr.3	LOC106991047	41730953	41731050	Wool_QTL	1	226088960	QTL_ID=14014	Name=Staple length
Chr.3	LOC105611883	12441605	12441702	Wool_QTL	1	226088960	QTL_ID=14014	Name=Staple length
Chr.3	LOC105614866	215186021	215186119	Wool_QTL	1	226088960	QTL_ID=14014	Name=Staple length
Chr.3	TMPRSS6	181124972	181125071	Wool_QTL	1	226088960	QTL_ID=14014	Name=Staple length
Chr.3	LOC121819068	91650531	91650631	Wool_QTL	1	226088960	QTL_ID=14014	Name=Staple length
Chr.3	GFI1B	3938787	3938887	Wool_QTL	1	226088960	QTL_ID=14014	Name=Staple length
Chr.3	METTL1	161883650	161883752	Wool_QTL	1	226088960	QTL_ID=14014	Name=Staple length
Chr.3	LOC114114172	215201517	215201620	Wool_QTL	1	226088960	QTL_ID=14014	Name=Staple length
Chr.3	LOC114114205	216356311	216356414	Wool_QTL	1	226088960	QTL_ID=14014	Name=Staple length
Chr.3	PEX26	215197632	215197736	Wool_QTL	1	226088960	QTL_ID=14014	Name=Staple length
Chr.3	WNT1	137244357	137244461	Wool_QTL	1	226088960	QTL_ID=14014	Name=Staple length
Chr.3	TUBA1C	137060926	137061032	Wool_QTL	1	226088960	QTL_ID=14014	Name=Staple length
Chr.3	LOC114114147	173368207	173368314	Wool_QTL	1	226088960	QTL_ID=14014	Name=Staple length
Chr.3	LOC114114154	76973419	76973526	Wool_QTL	1	226088960	QTL_ID=14014	Name=Staple length
Chr.3	ASB6	6879878	6879985	Wool_QTL	1	226088960	QTL_ID=14014	Name=Staple length
Chr.3	LOC114114149	12513717	12513824	Wool_QTL	1	226088960	QTL_ID=14014	Name=Staple length
Chr.3	LOC114114166	216091437	216091544	Wool_QTL	1	226088960	QTL_ID=14014	Name=Staple length
Chr.3	SPDYA	35730785	35730892	Wool_QTL	1	226088960	QTL_ID=14014	Name=Staple length
Chr.3	CEL	3882754	3882862	Wool_QTL	1	226088960	QTL_ID=14014	Name=Staple length
Chr.3	MSH2	76957859	76957969	Wool_QTL	1	226088960	QTL_ID=14014	Name=Staple length
Chr.3	ENDOG	7613683	7613793	Wool_QTL	1	226088960	QTL_ID=14014	Name=Staple length
Chr.3	LOC114114033	181120932	181121042	Wool_QTL	1	226088960	QTL_ID=14014	Name=Staple length
Chr.3	AGBL5	34140129	34140239	Wool_QTL	1	226088960	QTL_ID=14014	Name=Staple length
Chr.3	LOC105612398	163535033	163535144	Wool_QTL	1	226088960	QTL_ID=14014	Name=Staple length
Chr.3	EXD3	585292	585403	Wool_QTL	1	226088960	QTL_ID=14014	Name=Staple length
Chr.3	LOC121819131	161894357	161894468	Wool_QTL	1	226088960	QTL_ID=14014	Name=Staple length
Chr.3	EEF1AKMT3	161879696	161879808	Wool_QTL	1	226088960	QTL_ID=14014	Name=Staple length
Chr.3	EXOC6B	94132917	94133030	Wool_QTL	1	226088960	QTL_ID=14014	Name=Staple length
Chr.3	MYG1	133202297	133202410	Wool_QTL	1	226088960	QTL_ID=14014	Name=Staple length
Chr.3	MYMK	2548629	2548744	Wool_QTL	1	226088960	QTL_ID=14014	Name=Staple length
Chr.3	CLEC4F	92888966	92889081	Wool_QTL	1	226088960	QTL_ID=14014	Name=Staple length
Chr.3	PAWR	115758440	115758556	Wool_QTL	1	226088960	QTL_ID=14014	Name=Staple length
Chr.3	RAB5B	163539609	163539725	Wool_QTL	1	226088960	QTL_ID=14014	Name=Staple length
Chr.3	LOC101115359	193681917	193682036	Wool_QTL	1	226088960	QTL_ID=14014	Name=Staple length
Chr.3	TXNDC9	102020635	102020754	Wool_QTL	1	226088960	QTL_ID=14014	Name=Staple length
Chr.3	DIP2B	135665752	135665872	Wool_QTL	1	226088960	QTL_ID=14014	Name=Staple length
Chr.3	NOL10	19733521	19733641	Wool_QTL	1	226088960	QTL_ID=14014	Name=Staple length
Chr.3	LOC105610007	215209477	215209599	Wool_QTL	1	226088960	QTL_ID=14014	Name=Staple length
Chr.3	PLEKHH2	80608494	80608617	Wool_QTL	1	226088960	QTL_ID=14014	Name=Staple length
Chr.3	TPH2	108062468	108062595	Wool_QTL	1	226088960	QTL_ID=14014	Name=Staple length
Chr.3	LOC105614788	173420539	173420666	Wool_QTL	1	226088960	QTL_ID=14014	Name=Staple length
Chr.3	LOC101117151	205140049	205140176	Wool_QTL	1	226088960	QTL_ID=14014	Name=Staple length
Chr.3	ETAA1	40905387	40905515	Wool_QTL	1	226088960	QTL_ID=14014	Name=Staple length
Chr.3	PTGES	6779613	6779742	Wool_QTL	1	226088960	QTL_ID=14014	Name=Staple length
Chr.3	LOC114114235	215237943	215238073	Wool_QTL	1	226088960	QTL_ID=14014	Name=Staple length
Chr.3	ZER1	7643172	7643302	Wool_QTL	1	226088960	QTL_ID=14014	Name=Staple length
Chr.3	IKZF4	163508450	163508582	Wool_QTL	1	226088960	QTL_ID=14014	Name=Staple length
Chr.3	LOC114114242	19601906	19602039	Wool_QTL	1	226088960	QTL_ID=14014	Name=Staple length
Chr.3	SLC38A1	140196709	140196842	Wool_QTL	1	226088960	QTL_ID=14014	Name=Staple length
Chr.3	LOC101110225	185760170	185760304	Wool_QTL	1	226088960	QTL_ID=14014	Name=Staple length
Chr.3	ANO2	210339690	210339825	Wool_QTL	1	226088960	QTL_ID=14014	Name=Staple length
Chr.3	NAGA	218879674	218879809	Wool_QTL	1	226088960	QTL_ID=14014	Name=Staple length
Chr.3	ATAD2B	31587995	31588131	Wool_QTL	1	226088960	QTL_ID=14014	Name=Staple length
Chr.3	GLT8D2	173300047	173300183	Wool_QTL	1	226088960	QTL_ID=14014	Name=Staple length
Chr.3	ZC3H7B	218264241	218264377	Wool_QTL	1	226088960	QTL_ID=14014	Name=Staple length
Chr.3	WDR43	35798676	35798814	Wool_QTL	1	226088960	QTL_ID=14014	Name=Staple length
Chr.3	HPCAL1	19566770	19566909	Wool_QTL	1	226088960	QTL_ID=14014	Name=Staple length
Chr.3	LMX1B	9502422	9502561	Wool_QTL	1	226088960	QTL_ID=14014	Name=Staple length
Chr.3	LOC105606693	12763854	12763994	Wool_QTL	1	226088960	QTL_ID=14014	Name=Staple length
Chr.3	PPHLN1	144532160	144532301	Wool_QTL	1	226088960	QTL_ID=14014	Name=Staple length
Chr.3	TMTC1	185662217	185662358	Wool_QTL	1	226088960	QTL_ID=14014	Name=Staple length
Chr.3	SRGAP1	155900960	155901103	Wool_QTL	1	226088960	QTL_ID=14014	Name=Staple length
Chr.3	LOC114113795	171699504	171699648	Wool_QTL	1	226088960	QTL_ID=14014	Name=Staple length
Chr.3	LOC101104224	181734619	181734766	Wool_QTL	1	226088960	QTL_ID=14014	Name=Staple length
Chr.3	MGAT4C	122515384	122515532	Wool_QTL	1	226088960	QTL_ID=14014	Name=Staple length
Chr.3	BCL2L13	214917325	214917473	Wool_QTL	1	226088960	QTL_ID=14014	Name=Staple length
Chr.3	CCND2	211598274	211598424	Wool_QTL	1	226088960	QTL_ID=14014	Name=Staple length
Chr.3	CEP83	130669152	130669303	Wool_QTL	1	226088960	QTL_ID=14014	Name=Staple length
Chr.3	CMAS	193719583	193719737	Wool_QTL	1	226088960	QTL_ID=14014	Name=Staple length
Chr.3	LOC121819160	181156567	181156721	Wool_QTL	1	226088960	QTL_ID=14014	Name=Staple length
Chr.3	ZBTB43	9288676	9288831	Wool_QTL	1	226088960	QTL_ID=14014	Name=Staple length
Chr.3	MARCHF9	161895547	161895703	Wool_QTL	1	226088960	QTL_ID=14014	Name=Staple length
Chr.3	AQP6	136320040	136320199	Wool_QTL	1	226088960	QTL_ID=14014	Name=Staple length
Chr.3	LOC114113954	97478351	97478510	Wool_QTL	1	226088960	QTL_ID=14014	Name=Staple length
Chr.3	USP34	46824125	46824286	Wool_QTL	1	226088960	QTL_ID=14014	Name=Staple length
Chr.3	ERC1	213768324	213768485	Wool_QTL	1	226088960	QTL_ID=14014	Name=Staple length
Chr.3	SDR9C7	162768791	162768955	Wool_QTL	1	226088960	QTL_ID=14014	Name=Staple length
Chr.3	OXER1	81387316	81387484	Wool_QTL	1	226088960	QTL_ID=14014	Name=Staple length
Chr.3	LOC121819073	97491817	97491988	Wool_QTL	1	226088960	QTL_ID=14014	Name=Staple length
Chr.3	FAR2	185842399	185842571	Wool_QTL	1	226088960	QTL_ID=14014	Name=Staple length
Chr.3	LOC114113859	3769812	3769984	Wool_QTL	1	226088960	QTL_ID=14014	Name=Staple length
Chr.3	DTNB	33032047	33032220	Wool_QTL	1	226088960	QTL_ID=14014	Name=Staple length
Chr.3	ARF3	137261435	137261611	Wool_QTL	1	226088960	QTL_ID=14014	Name=Staple length
Chr.3	FGF6	211508285	211508462	Wool_QTL	1	226088960	QTL_ID=14014	Name=Staple length
Chr.3	LOC105611141	111847731	111847908	Wool_QTL	1	226088960	QTL_ID=14014	Name=Staple length
Chr.3	LOC101123368	173167899	173168078	Wool_QTL	1	226088960	QTL_ID=14014	Name=Staple length
Chr.3	MFSD5	133238523	133238706	Wool_QTL	1	226088960	QTL_ID=14014	Name=Staple length
Chr.3	LOC114114234	199637615	199637799	Wool_QTL	1	226088960	QTL_ID=14014	Name=Staple length
Chr.3	GTPBP1	216153390	216153582	Wool_QTL	1	226088960	QTL_ID=14014	Name=Staple length
Chr.3	CFAP77	4454303	4454498	Wool_QTL	1	226088960	QTL_ID=14014	Name=Staple length
Chr.3	DDN	137226731	137226940	Wool_QTL	1	226088960	QTL_ID=14014	Name=Staple length
Chr.3	AQP2	136347436	136347646	Wool_QTL	1	226088960	QTL_ID=14014	Name=Staple length
Chr.3	TOGARAM2	35852892	35853105	Wool_QTL	1	226088960	QTL_ID=14014	Name=Staple length
Chr.3	CRIM1	87522611	87522827	Wool_QTL	1	226088960	QTL_ID=14014	Name=Staple length
Chr.3	LOC121819111	135846223	135846440	Wool_QTL	1	226088960	QTL_ID=14014	Name=Staple length
Chr.3	LOC114113872	7632588	7632819	Wool_QTL	1	226088960	QTL_ID=14014	Name=Staple length
Chr.3	LOC121819163	80648036	80648274	Wool_QTL	1	226088960	QTL_ID=14014	Name=Staple length
Chr.3	LOC121819145	174338213	174338454	Wool_QTL	1	226088960	QTL_ID=14014	Name=Staple length
Chr.3	LOC114114129	9526244	9526493	Wool_QTL	1	226088960	QTL_ID=14014	Name=Staple length
Chr.3	LOC101118348	135647429	135647687	Wool_QTL	1	226088960	QTL_ID=14014	Name=Staple length
Chr.3	LOC114113774	162676225	162676485	Wool_QTL	1	226088960	QTL_ID=14014	Name=Staple length
Chr.3	LOC121819198	199769742	199770024	Wool_QTL	1	226088960	QTL_ID=14014	Name=Staple length
Chr.3	LOC105612338	97517232	97517518	Wool_QTL	1	226088960	QTL_ID=14014	Name=Staple length
Chr.3	LOC114113751	137100304	137100590	Wool_QTL	1	226088960	QTL_ID=14014	Name=Staple length
Chr.3	LOC114113930	62276550	62276836	Wool_QTL	1	226088960	QTL_ID=14014	Name=Staple length
Chr.3	LOC105608590	209681777	209682066	Wool_QTL	1	226088960	QTL_ID=14014	Name=Staple length
Chr.3	LOC121818993	7676764	7677054	Wool_QTL	1	226088960	QTL_ID=14014	Name=Staple length
Chr.3	PMEL	163559700	163560000	Wool_QTL	1	226088960	QTL_ID=14014	Name=Staple length
Chr.3	DHH	137138651	137138954	Wool_QTL	1	226088960	QTL_ID=14014	Name=Staple length
Chr.3	LOC114113775	162677063	162677368	Wool_QTL	1	226088960	QTL_ID=14014	Name=Staple length
Chr.3	LOC121819199	200323622	200323936	Wool_QTL	1	226088960	QTL_ID=14014	Name=Staple length
Chr.3	ADD2	92845851	92846170	Wool_QTL	1	226088960	QTL_ID=14014	Name=Staple length
Chr.3	LOC101112471	173357127	173357460	Wool_QTL	1	226088960	QTL_ID=14014	Name=Staple length
Chr.3	FAM186A	136059079	136059412	Wool_QTL	1	226088960	QTL_ID=14014	Name=Staple length
Chr.3	LOC105607935	130224682	130225026	Wool_QTL	1	226088960	QTL_ID=14014	Name=Staple length
Chr.3	LOC114114118	637394	637739	Wool_QTL	1	226088960	QTL_ID=14014	Name=Staple length
Chr.3	LOC106991024	155007393	155007745	Wool_QTL	1	226088960	QTL_ID=14014	Name=Staple length
Chr.3	LOC114113773	162640198	162640552	Wool_QTL	1	226088960	QTL_ID=14014	Name=Staple length
Chr.3	TIGAR	211565274	211565706	Wool_QTL	1	226088960	QTL_ID=14014	Name=Staple length
Chr.3	LOC114113750	137082305	137082742	Wool_QTL	1	226088960	QTL_ID=14014	Name=Staple length
Chr.3	KRT71	133805322	133805769	Wool_QTL	1	226088960	QTL_ID=14014	Name=Staple length
Chr.3	LOC121819022	35806175	35806631	Wool_QTL	1	226088960	QTL_ID=14014	Name=Staple length
Chr.3	LOC121819125	155062363	155062870	Wool_QTL	1	226088960	QTL_ID=14014	Name=Staple length
Chr.3	LOC121819191	216370097	216370615	Wool_QTL	1	226088960	QTL_ID=14014	Name=Staple length
Chr.3	SH3RF3	62247766	62248288	Wool_QTL	1	226088960	QTL_ID=14014	Name=Staple length
Chr.3	LOC105609481	216362360	216362890	Wool_QTL	1	226088960	QTL_ID=14014	Name=Staple length
Chr.3	LOC121819219	211585803	211586343	Wool_QTL	1	226088960	QTL_ID=14014	Name=Staple length
Chr.3	LOC101117527	135675576	135676137	Wool_QTL	1	226088960	QTL_ID=14014	Name=Staple length
Chr.3	LOC114113599	62131696	62132299	Wool_QTL	1	226088960	QTL_ID=14014	Name=Staple length
Chr.3	LOC114113984	136358371	136358982	Wool_QTL	1	226088960	QTL_ID=14014	Name=Staple length
Chr.3	LOC114114036	182625479	182626106	Wool_QTL	1	226088960	QTL_ID=14014	Name=Staple length
Chr.3	LOC121819233	218173252	218173881	Wool_QTL	1	226088960	QTL_ID=14014	Name=Staple length
Chr.3	LOC114113944	92189934	92190612	Wool_QTL	1	226088960	QTL_ID=14014	Name=Staple length
Chr.3	LOC105606921	81341778	81342478	Wool_QTL	1	226088960	QTL_ID=14014	Name=Staple length
Chr.3	LOC114113902	34170712	34171419	Wool_QTL	1	226088960	QTL_ID=14014	Name=Staple length
Chr.3	ANKRD33	134428881	134429597	Wool_QTL	1	226088960	QTL_ID=14014	Name=Staple length
Chr.3	LOC105612246	161995976	161996714	Wool_QTL	1	226088960	QTL_ID=14014	Name=Staple length
Chr.3	PRR30	34217740	34218525	Wool_QTL	1	226088960	QTL_ID=14014	Name=Staple length
Chr.3	LOC105613097	183029985	183030825	Wool_QTL	1	226088960	QTL_ID=14014	Name=Staple length
Chr.3	KIF5A	162079127	162080000	Wool_QTL	1	226088960	QTL_ID=14014	Name=Staple length
Chr.3	FGF23	211560001	211560877	Wool_QTL	1	226088960	QTL_ID=14014	Name=Staple length
Chr.3	LOC101117494	165264055	165264991	Wool_QTL	1	226088960	QTL_ID=14014	Name=Staple length
Chr.3	LOC101116981	165201285	165202236	Wool_QTL	1	226088960	QTL_ID=14014	Name=Staple length
Chr.3	LOC101117240	165218097	165219054	Wool_QTL	1	226088960	QTL_ID=14014	Name=Staple length
Chr.3	LOC121819165	183267750	183268748	Wool_QTL	1	226088960	QTL_ID=14014	Name=Staple length
Chr.3	LOC106990785	76940844	76941866	Wool_QTL	1	226088960	QTL_ID=14014	Name=Staple length
Chr.3	LOC114114081	218796102	218797291	Wool_QTL	1	226088960	QTL_ID=14014	Name=Staple length
Chr.3	ASXL2	33078777	33080000	Wool_QTL	1	226088960	QTL_ID=14014	Name=Staple length
Chr.3	LOC101121585	22165206	22166465	Wool_QTL	1	226088960	QTL_ID=14014	Name=Staple length
Chr.3	LOC114114127	6862691	6863973	Wool_QTL	1	226088960	QTL_ID=14014	Name=Staple length
Chr.3	LOC121819062	81033798	81035080	Wool_QTL	1	226088960	QTL_ID=14014	Name=Staple length
Chr.3	LOC121819143	173218702	173220000	Wool_QTL	1	226088960	QTL_ID=14014	Name=Staple length
Chr.3	LOC101113221	127994070	127995390	Wool_QTL	1	226088960	QTL_ID=14014	Name=Staple length
Chr.3	POU3F3	97486514	97488014	Wool_QTL	1	226088960	QTL_ID=14014	Name=Staple length
Chr.3	ZBTB34	9241191	9242712	Wool_QTL	1	226088960	QTL_ID=14014	Name=Staple length
Chr.3	LEMD3	154782109	154783634	Wool_QTL	1	226088960	QTL_ID=14014	Name=Staple length
Chr.3	LOC101116717	144548960	144550569	Wool_QTL	1	226088960	QTL_ID=14014	Name=Staple length
Chr.3	LOC121819132	162033810	162035420	Wool_QTL	1	226088960	QTL_ID=14014	Name=Staple length
Chr.3	LOC121819269	39155329	39157070	Wool_QTL	1	226088960	QTL_ID=14014	Name=Staple length
Chr.3	LOC101108380	182616636	182618577	Wool_QTL	1	226088960	QTL_ID=14014	Name=Staple length
Chr.3	ELFN2	181417870	181420000	Wool_QTL	1	226088960	QTL_ID=14014	Name=Staple length
Chr.3	LOC121819084	111877401	111879593	Wool_QTL	1	226088960	QTL_ID=14014	Name=Staple length
Chr.3	LOC121818944	6758826	6761024	Wool_QTL	1	226088960	QTL_ID=14014	Name=Staple length
Chr.3	LOC105614868	215648881	215651275	Wool_QTL	1	226088960	QTL_ID=14014	Name=Staple length
Chr.3	LOC105607934	130120875	130123626	Wool_QTL	1	226088960	QTL_ID=14014	Name=Staple length
Chr.3	LOC105609948	154702607	154706176	Wool_QTL	1	226088960	QTL_ID=14014	Name=Staple length
Chr.3	ANKS1B	168840001	168880000	Wool_QTL	1	226088960	QTL_ID=14014	Name=Staple length
Chr.3	EPS8	199740001	199780000	Wool_QTL	1	226088960	QTL_ID=14014	Name=Staple length
Chr.3	RERG	200320001	200360000	Wool_QTL	1	226088960	QTL_ID=14014	Name=Staple length
Chr.3	NRXN1	74100001	74140000	Wool_QTL	1	226088960	QTL_ID=14014	Name=Staple length
Chr.3	DENND5B	183960001	184000000	Wool_QTL	1	226088960	QTL_ID=14014	Name=Staple length
Chr.3	PPFIA2	117660001	117700000	Wool_QTL	1	226088960	QTL_ID=14014	Name=Staple length
Chr.3	PRKCE	78360001	78400000	Wool_QTL	1	226088960	QTL_ID=14014	Name=Staple length
Chr.3	CAMKMT	79780001	79820000	Wool_QTL	1	226088960	QTL_ID=14014	Name=Staple length
Chr.3	TCF20	219140001	219180000	Wool_QTL	1	226088960	QTL_ID=14014	Name=Staple length
Chr.3	MSRB3	154580001	154620000	Wool_QTL	1	226088960	QTL_ID=14014	Name=Staple length
Chr.3	CRADD	129980001	130020000	Wool_QTL	1	226088960	QTL_ID=14014	Name=Staple length
Chr.3	MICAL3	215080001	215120000	Wool_QTL	1	226088960	QTL_ID=14014	Name=Staple length
Chr.7	CDAN1	36247577	36247579	Wool_QTL	1	101274392	QTL_ID=14015	Name=Staple length
Chr.7	PSMC1	99908367	99908370	Wool_QTL	1	101274392	QTL_ID=14015	Name=Staple length
Chr.7	PIGH	77527664	77527667	Wool_QTL	1	101274392	QTL_ID=14015	Name=Staple length
Chr.7	RABGGTA	20713358	20713361	Wool_QTL	1	101274392	QTL_ID=14015	Name=Staple length
Chr.7	LOC101102487	69808353	69808357	Wool_QTL	1	101274392	QTL_ID=14015	Name=Staple length
Chr.7	TINF2	20746033	20746041	Wool_QTL	1	101274392	QTL_ID=14015	Name=Staple length
Chr.7	PLA2G4B	35444420	35444429	Wool_QTL	1	101274392	QTL_ID=14015	Name=Staple length
Chr.7	MYEF2	60368126	60368135	Wool_QTL	1	101274392	QTL_ID=14015	Name=Staple length
Chr.7	CAPN3	35981886	35981898	Wool_QTL	1	101274392	QTL_ID=14015	Name=Staple length
Chr.7	GSTZ1	86680595	86680610	Wool_QTL	1	101274392	QTL_ID=14015	Name=Staple length
Chr.7	SDR39U1	20545669	20545685	Wool_QTL	1	101274392	QTL_ID=14015	Name=Staple length
Chr.7	LTB4R	20680242	20680260	Wool_QTL	1	101274392	QTL_ID=14015	Name=Staple length
Chr.7	FERMT2	63648160	63648181	Wool_QTL	1	101274392	QTL_ID=14015	Name=Staple length
Chr.7	PSMA3	68604806	68604827	Wool_QTL	1	101274392	QTL_ID=14015	Name=Staple length
Chr.7	CCNB2	49363601	49363625	Wool_QTL	1	101274392	QTL_ID=14015	Name=Staple length
Chr.7	DPP8	12365788	12365812	Wool_QTL	1	101274392	QTL_ID=14015	Name=Staple length
Chr.7	TGM1	20721016	20721041	Wool_QTL	1	101274392	QTL_ID=14015	Name=Staple length
Chr.7	EIF2S1	77318375	77318404	Wool_QTL	1	101274392	QTL_ID=14015	Name=Staple length
Chr.7	CHMP4A	20765204	20765235	Wool_QTL	1	101274392	QTL_ID=14015	Name=Staple length
Chr.7	HDC	58137846	58137877	Wool_QTL	1	101274392	QTL_ID=14015	Name=Staple length
Chr.7	TSSK4	20769862	20769895	Wool_QTL	1	101274392	QTL_ID=14015	Name=Staple length
Chr.7	ATL1	41676617	41676651	Wool_QTL	1	101274392	QTL_ID=14015	Name=Staple length
Chr.7	CEP128	90412481	90412516	Wool_QTL	1	101274392	QTL_ID=14015	Name=Staple length
Chr.7	CHAC1	34688010	34688046	Wool_QTL	1	101274392	QTL_ID=14015	Name=Staple length
Chr.7	LOC101115461	20763324	20763361	Wool_QTL	1	101274392	QTL_ID=14015	Name=Staple length
Chr.7	RPAP1	35164258	35164298	Wool_QTL	1	101274392	QTL_ID=14015	Name=Staple length
Chr.7	TMEM62	36629658	36629698	Wool_QTL	1	101274392	QTL_ID=14015	Name=Staple length
Chr.7	IPO4	20785312	20785354	Wool_QTL	1	101274392	QTL_ID=14015	Name=Staple length
Chr.7	LRRC57	36097314	36097356	Wool_QTL	1	101274392	QTL_ID=14015	Name=Staple length
Chr.7	CLPX	12090986	12091028	Wool_QTL	1	101274392	QTL_ID=14015	Name=Staple length
Chr.7	GMPR2	20748829	20748872	Wool_QTL	1	101274392	QTL_ID=14015	Name=Staple length
Chr.7	BNIP2	48741622	48741666	Wool_QTL	1	101274392	QTL_ID=14015	Name=Staple length
Chr.7	TDP1	99709360	99709405	Wool_QTL	1	101274392	QTL_ID=14015	Name=Staple length
Chr.7	ATP6V1D	77310527	77310572	Wool_QTL	1	101274392	QTL_ID=14015	Name=Staple length
Chr.7	GANC	35881801	35881847	Wool_QTL	1	101274392	QTL_ID=14015	Name=Staple length
Chr.7	TMX1	42301556	42301602	Wool_QTL	1	101274392	QTL_ID=14015	Name=Staple length
Chr.7	CCNDBP1	36649178	36649225	Wool_QTL	1	101274392	QTL_ID=14015	Name=Staple length
Chr.7	LOC101119218	12149697	12149745	Wool_QTL	1	101274392	QTL_ID=14015	Name=Staple length
Chr.7	NEDD8	20761081	20761129	Wool_QTL	1	101274392	QTL_ID=14015	Name=Staple length
Chr.7	REC8	20794323	20794372	Wool_QTL	1	101274392	QTL_ID=14015	Name=Staple length
Chr.7	PYGO1	52939130	52939179	Wool_QTL	1	101274392	QTL_ID=14015	Name=Staple length
Chr.7	JMJD7	35437195	35437244	Wool_QTL	1	101274392	QTL_ID=14015	Name=Staple length
Chr.7	LOC106991294	84587477	84587528	Wool_QTL	1	101274392	QTL_ID=14015	Name=Staple length
Chr.7	PAPLN	82787004	82787055	Wool_QTL	1	101274392	QTL_ID=14015	Name=Staple length
Chr.7	WDHD1	65655365	65655419	Wool_QTL	1	101274392	QTL_ID=14015	Name=Staple length
Chr.7	ALDH6A1	83524240	83524294	Wool_QTL	1	101274392	QTL_ID=14015	Name=Staple length
Chr.7	LOC101118700	12060001	12060055	Wool_QTL	1	101274392	QTL_ID=14015	Name=Staple length
Chr.7	LOC114115655	89911339	89911396	Wool_QTL	1	101274392	QTL_ID=14015	Name=Staple length
Chr.7	EXD1	34910390	34910448	Wool_QTL	1	101274392	QTL_ID=14015	Name=Staple length
Chr.7	LOC101116404	35252414	35252472	Wool_QTL	1	101274392	QTL_ID=14015	Name=Staple length
Chr.7	MAPKBP1	35419887	35419945	Wool_QTL	1	101274392	QTL_ID=14015	Name=Staple length
Chr.7	LOC121820043	22476554	22476612	Wool_QTL	1	101274392	QTL_ID=14015	Name=Staple length
Chr.7	TMEM87A	35828514	35828573	Wool_QTL	1	101274392	QTL_ID=14015	Name=Staple length
Chr.7	LOC105607297	56605912	56605972	Wool_QTL	1	101274392	QTL_ID=14015	Name=Staple length
Chr.7	TBC1D21	20506297	20506357	Wool_QTL	1	101274392	QTL_ID=14015	Name=Staple length
Chr.7	LOC121820092	45917768	45917829	Wool_QTL	1	101274392	QTL_ID=14015	Name=Staple length
Chr.7	LGALS3	65679166	65679228	Wool_QTL	1	101274392	QTL_ID=14015	Name=Staple length
Chr.7	FUT8	75670983	75671046	Wool_QTL	1	101274392	QTL_ID=14015	Name=Staple length
Chr.7	STARD9	36240250	36240315	Wool_QTL	1	101274392	QTL_ID=14015	Name=Staple length
Chr.7	GTF2A1	90680335	90680400	Wool_QTL	1	101274392	QTL_ID=14015	Name=Staple length
Chr.7	CHP1	34927418	34927485	Wool_QTL	1	101274392	QTL_ID=14015	Name=Staple length
Chr.7	TRNAA-UGC	82745196	82745264	Wool_QTL	1	101274392	QTL_ID=14015	Name=Staple length
Chr.7	NUSAP1	35003205	35003274	Wool_QTL	1	101274392	QTL_ID=14015	Name=Staple length
Chr.7	HAUS2	36107404	36107474	Wool_QTL	1	101274392	QTL_ID=14015	Name=Staple length
Chr.7	LTK	35143583	35143655	Wool_QTL	1	101274392	QTL_ID=14015	Name=Staple length
Chr.7	LOC121820009	86274511	86274583	Wool_QTL	1	101274392	QTL_ID=14015	Name=Staple length
Chr.7	ITPKA	35136306	35136378	Wool_QTL	1	101274392	QTL_ID=14015	Name=Staple length
Chr.7	TRNAF-GAA	16512555	16512627	Wool_QTL	1	101274392	QTL_ID=14015	Name=Staple length
Chr.7	TRNAR-CCG	11606909	11606981	Wool_QTL	1	101274392	QTL_ID=14015	Name=Staple length
Chr.7	PALS1	77287640	77287712	Wool_QTL	1	101274392	QTL_ID=14015	Name=Staple length
Chr.7	ARG2	77563329	77563402	Wool_QTL	1	101274392	QTL_ID=14015	Name=Staple length
Chr.7	GTF2A2	48760001	48760074	Wool_QTL	1	101274392	QTL_ID=14015	Name=Staple length
Chr.7	INO80	34724241	34724314	Wool_QTL	1	101274392	QTL_ID=14015	Name=Staple length
Chr.7	TRNAK-UUU	91030328	91030401	Wool_QTL	1	101274392	QTL_ID=14015	Name=Staple length
Chr.7	GABPB1	58066195	58066269	Wool_QTL	1	101274392	QTL_ID=14015	Name=Staple length
Chr.7	TXNDC16	11604149	11604223	Wool_QTL	1	101274392	QTL_ID=14015	Name=Staple length
Chr.7	NDUFAF1	35031991	35032066	Wool_QTL	1	101274392	QTL_ID=14015	Name=Staple length
Chr.7	UBR1	36541059	36541138	Wool_QTL	1	101274392	QTL_ID=14015	Name=Staple length
Chr.7	DHRS1	20690810	20690890	Wool_QTL	1	101274392	QTL_ID=14015	Name=Staple length
Chr.7	ACTR10	68580351	68580431	Wool_QTL	1	101274392	QTL_ID=14015	Name=Staple length
Chr.7	TYRO3	35185047	35185128	Wool_QTL	1	101274392	QTL_ID=14015	Name=Staple length
Chr.7	OIP5	34991887	34991969	Wool_QTL	1	101274392	QTL_ID=14015	Name=Staple length
Chr.7	LOC121819939	10354194	10354280	Wool_QTL	1	101274392	QTL_ID=14015	Name=Staple length
Chr.7	CCDC175	69827738	69827824	Wool_QTL	1	101274392	QTL_ID=14015	Name=Staple length
Chr.7	LRRC74A	86265184	86265270	Wool_QTL	1	101274392	QTL_ID=14015	Name=Staple length
Chr.7	SAMD4A	65337439	65337526	Wool_QTL	1	101274392	QTL_ID=14015	Name=Staple length
Chr.7	PLEKHH1	77528613	77528700	Wool_QTL	1	101274392	QTL_ID=14015	Name=Staple length
Chr.7	PDCD7	12047962	12048050	Wool_QTL	1	101274392	QTL_ID=14015	Name=Staple length
Chr.7	ATP8B4	58474051	58474140	Wool_QTL	1	101274392	QTL_ID=14015	Name=Staple length
Chr.7	SNAP23	36053157	36053249	Wool_QTL	1	101274392	QTL_ID=14015	Name=Staple length
Chr.7	TTBK2	36305583	36305676	Wool_QTL	1	101274392	QTL_ID=14015	Name=Staple length
Chr.7	LEO1	56580418	56580513	Wool_QTL	1	101274392	QTL_ID=14015	Name=Staple length
Chr.7	GPHN	76896733	76896828	Wool_QTL	1	101274392	QTL_ID=14015	Name=Staple length
Chr.7	PLEKHD1	79356994	79357092	Wool_QTL	1	101274392	QTL_ID=14015	Name=Staple length
Chr.7	ANP32A	15580416	15580514	Wool_QTL	1	101274392	QTL_ID=14015	Name=Staple length
Chr.7	LOC114115564	15612277	15612377	Wool_QTL	1	101274392	QTL_ID=14015	Name=Staple length
Chr.7	LOC105606509	84567913	84568014	Wool_QTL	1	101274392	QTL_ID=14015	Name=Staple length
Chr.7	NYNRIN	20575976	20576078	Wool_QTL	1	101274392	QTL_ID=14015	Name=Staple length
Chr.7	SLC24A5	60369675	60369777	Wool_QTL	1	101274392	QTL_ID=14015	Name=Staple length
Chr.7	UBAP1L	12021043	12021145	Wool_QTL	1	101274392	QTL_ID=14015	Name=Staple length
Chr.7	LOC121820086	41664004	41664107	Wool_QTL	1	101274392	QTL_ID=14015	Name=Staple length
Chr.7	LOC114115913	58671554	58671658	Wool_QTL	1	101274392	QTL_ID=14015	Name=Staple length
Chr.7	LOC114115903	55420875	55420979	Wool_QTL	1	101274392	QTL_ID=14015	Name=Staple length
Chr.7	PRTG	52908683	52908788	Wool_QTL	1	101274392	QTL_ID=14015	Name=Staple length
Chr.7	POMT2	86667067	86667172	Wool_QTL	1	101274392	QTL_ID=14015	Name=Staple length
Chr.7	ALDH1A2	50399334	50399439	Wool_QTL	1	101274392	QTL_ID=14015	Name=Staple length
Chr.7	LOC114115991	35104617	35104723	Wool_QTL	1	101274392	QTL_ID=14015	Name=Staple length
Chr.7	NOP9	20683208	20683314	Wool_QTL	1	101274392	QTL_ID=14015	Name=Staple length
Chr.7	FOXN3	98885618	98885724	Wool_QTL	1	101274392	QTL_ID=14015	Name=Staple length
Chr.7	TM9SF1	20778848	20778955	Wool_QTL	1	101274392	QTL_ID=14015	Name=Staple length
Chr.7	LOC114115906	11622351	11622458	Wool_QTL	1	101274392	QTL_ID=14015	Name=Staple length
Chr.7	LOC114115905	35237364	35237471	Wool_QTL	1	101274392	QTL_ID=14015	Name=Staple length
Chr.7	MAP4K5	41663890	41663998	Wool_QTL	1	101274392	QTL_ID=14015	Name=Staple length
Chr.7	FOS	84573207	84573315	Wool_QTL	1	101274392	QTL_ID=14015	Name=Staple length
Chr.7	LOC114115842	35170698	35170807	Wool_QTL	1	101274392	QTL_ID=14015	Name=Staple length
Chr.7	KHNYN	20565784	20565893	Wool_QTL	1	101274392	QTL_ID=14015	Name=Staple length
Chr.7	MYO5A	56052546	56052657	Wool_QTL	1	101274392	QTL_ID=14015	Name=Staple length
Chr.7	LOC114115665	99874464	99874575	Wool_QTL	1	101274392	QTL_ID=14015	Name=Staple length
Chr.7	EPB42	36654311	36654423	Wool_QTL	1	101274392	QTL_ID=14015	Name=Staple length
Chr.7	RTF1	35106472	35106584	Wool_QTL	1	101274392	QTL_ID=14015	Name=Staple length
Chr.7	LTB4R	20680242	20680356	Wool_QTL	1	101274392	QTL_ID=14015	Name=Staple length
Chr.7	MGA	35279872	35279986	Wool_QTL	1	101274392	QTL_ID=14015	Name=Staple length
Chr.7	LOC121819972	48791205	48791321	Wool_QTL	1	101274392	QTL_ID=14015	Name=Staple length
Chr.7	LOC121819993	77283625	77283741	Wool_QTL	1	101274392	QTL_ID=14015	Name=Staple length
Chr.7	RNF111	49379644	49379762	Wool_QTL	1	101274392	QTL_ID=14015	Name=Staple length
Chr.7	L2HGDH	41408643	41408761	Wool_QTL	1	101274392	QTL_ID=14015	Name=Staple length
Chr.7	FAM81A	49007650	49007769	Wool_QTL	1	101274392	QTL_ID=14015	Name=Staple length
Chr.7	PSEN1	82768366	82768485	Wool_QTL	1	101274392	QTL_ID=14015	Name=Staple length
Chr.7	POLK	6970487	6970607	Wool_QTL	1	101274392	QTL_ID=14015	Name=Staple length
Chr.7	CBLN3	20560522	20560642	Wool_QTL	1	101274392	QTL_ID=14015	Name=Staple length
Chr.7	DMXL2	56996447	56996569	Wool_QTL	1	101274392	QTL_ID=14015	Name=Staple length
Chr.7	L3HYPDH	69801090	69801213	Wool_QTL	1	101274392	QTL_ID=14015	Name=Staple length
Chr.7	LOC114115933	10679833	10679960	Wool_QTL	1	101274392	QTL_ID=14015	Name=Staple length
Chr.7	RORA	47500875	47501008	Wool_QTL	1	101274392	QTL_ID=14015	Name=Staple length
Chr.7	CIDEB	20682042	20682175	Wool_QTL	1	101274392	QTL_ID=14015	Name=Staple length
Chr.7	LOC114115934	14661031	14661166	Wool_QTL	1	101274392	QTL_ID=14015	Name=Staple length
Chr.7	LOC105615691	42296504	42296640	Wool_QTL	1	101274392	QTL_ID=14015	Name=Staple length
Chr.7	PARP16	12188728	12188864	Wool_QTL	1	101274392	QTL_ID=14015	Name=Staple length
Chr.7	LOC101120925	75670721	75670859	Wool_QTL	1	101274392	QTL_ID=14015	Name=Staple length
Chr.7	ARHGAP11A	28261312	28261451	Wool_QTL	1	101274392	QTL_ID=14015	Name=Staple length
Chr.7	FSIP1	33589098	33589239	Wool_QTL	1	101274392	QTL_ID=14015	Name=Staple length
Chr.7	MYO9A	18672705	18672848	Wool_QTL	1	101274392	QTL_ID=14015	Name=Staple length
Chr.7	LOC114115944	90681246	90681390	Wool_QTL	1	101274392	QTL_ID=14015	Name=Staple length
Chr.7	LOC121819941	12198021	12198166	Wool_QTL	1	101274392	QTL_ID=14015	Name=Staple length
Chr.7	TTC7B	100425824	100425977	Wool_QTL	1	101274392	QTL_ID=14015	Name=Staple length
Chr.7	TMOD3	56655683	56655840	Wool_QTL	1	101274392	QTL_ID=14015	Name=Staple length
Chr.7	MAPK1IP1L	65600327	65600485	Wool_QTL	1	101274392	QTL_ID=14015	Name=Staple length
Chr.7	FAM71D	77184317	77184476	Wool_QTL	1	101274392	QTL_ID=14015	Name=Staple length
Chr.7	SPTBN5	35454066	35454227	Wool_QTL	1	101274392	QTL_ID=14015	Name=Staple length
Chr.7	LOC114115955	41404925	41405086	Wool_QTL	1	101274392	QTL_ID=14015	Name=Staple length
Chr.7	LOC114115687	12062859	12063021	Wool_QTL	1	101274392	QTL_ID=14015	Name=Staple length
Chr.7	STON2	90903697	90903859	Wool_QTL	1	101274392	QTL_ID=14015	Name=Staple length
Chr.7	LOC121820083	69064997	69065160	Wool_QTL	1	101274392	QTL_ID=14015	Name=Staple length
Chr.7	ZNF106	36049732	36049904	Wool_QTL	1	101274392	QTL_ID=14015	Name=Staple length
Chr.7	HOMER1	10375660	10375849	Wool_QTL	1	101274392	QTL_ID=14015	Name=Staple length
Chr.7	TSHR	90606099	90606288	Wool_QTL	1	101274392	QTL_ID=14015	Name=Staple length
Chr.7	SLC39A9	79328609	79328807	Wool_QTL	1	101274392	QTL_ID=14015	Name=Staple length
Chr.7	LOC105611821	89932942	89933147	Wool_QTL	1	101274392	QTL_ID=14015	Name=Staple length
Chr.7	SEL1L	90938415	90938625	Wool_QTL	1	101274392	QTL_ID=14015	Name=Staple length
Chr.7	DCAF5	79024569	79024783	Wool_QTL	1	101274392	QTL_ID=14015	Name=Staple length
Chr.7	PLA2G4D	35700001	35700221	Wool_QTL	1	101274392	QTL_ID=14015	Name=Staple length
Chr.7	LOC121820010	86319298	86319548	Wool_QTL	1	101274392	QTL_ID=14015	Name=Staple length
Chr.7	LOC114115595	36566420	36566670	Wool_QTL	1	101274392	QTL_ID=14015	Name=Staple length
Chr.7	LOC114115870	68569696	68569951	Wool_QTL	1	101274392	QTL_ID=14015	Name=Staple length
Chr.7	LOC114115716	35212303	35212563	Wool_QTL	1	101274392	QTL_ID=14015	Name=Staple length
Chr.7	LOC114115735	90913409	90913804	Wool_QTL	1	101274392	QTL_ID=14015	Name=Staple length
Chr.7	LOC121819984	64129419	64129821	Wool_QTL	1	101274392	QTL_ID=14015	Name=Staple length
Chr.7	LOC121820036	22479482	22479892	Wool_QTL	1	101274392	QTL_ID=14015	Name=Staple length
Chr.7	GPR137C	11587847	11588267	Wool_QTL	1	101274392	QTL_ID=14015	Name=Staple length
Chr.7	LOC101113335	24601261	24601708	Wool_QTL	1	101274392	QTL_ID=14015	Name=Staple length
Chr.7	LOC121820066	36354391	36354843	Wool_QTL	1	101274392	QTL_ID=14015	Name=Staple length
Chr.7	LOC114115635	77567142	77567595	Wool_QTL	1	101274392	QTL_ID=14015	Name=Staple length
Chr.7	LOC106991249	35303034	35303495	Wool_QTL	1	101274392	QTL_ID=14015	Name=Staple length
Chr.7	LOC114115651	86698552	86699026	Wool_QTL	1	101274392	QTL_ID=14015	Name=Staple length
Chr.7	LOC101115713	24625927	24626437	Wool_QTL	1	101274392	QTL_ID=14015	Name=Staple length
Chr.7	LOC101116579	69156555	69157074	Wool_QTL	1	101274392	QTL_ID=14015	Name=Staple length
Chr.7	LOC114115593	36309073	36309628	Wool_QTL	1	101274392	QTL_ID=14015	Name=Staple length
Chr.7	LOC121820015	100441988	100442555	Wool_QTL	1	101274392	QTL_ID=14015	Name=Staple length
Chr.7	LOC114108769	34890456	34891044	Wool_QTL	1	101274392	QTL_ID=14015	Name=Staple length
Chr.7	LOC105612216	38280659	38281295	Wool_QTL	1	101274392	QTL_ID=14015	Name=Staple length
Chr.7	KCNK13	99874489	99875301	Wool_QTL	1	101274392	QTL_ID=14015	Name=Staple length
Chr.7	DDHD1	63850488	63851338	Wool_QTL	1	101274392	QTL_ID=14015	Name=Staple length
Chr.7	LOC114115624	68630911	68631846	Wool_QTL	1	101274392	QTL_ID=14015	Name=Staple length
Chr.7	LOC105615681	36470329	36471330	Wool_QTL	1	101274392	QTL_ID=14015	Name=Staple length
Chr.7	LOC121820064	35737749	35738917	Wool_QTL	1	101274392	QTL_ID=14015	Name=Staple length
Chr.7	LOC114115843	35256092	35257342	Wool_QTL	1	101274392	QTL_ID=14015	Name=Staple length
Chr.7	SOCS4	65591006	65592329	Wool_QTL	1	101274392	QTL_ID=14015	Name=Staple length
Chr.7	NEDD4	52700001	52701513	Wool_QTL	1	101274392	QTL_ID=14015	Name=Staple length
Chr.7	LOC114115657	90736581	90738258	Wool_QTL	1	101274392	QTL_ID=14015	Name=Staple length
Chr.7	CMYA5	10686395	10688523	Wool_QTL	1	101274392	QTL_ID=14015	Name=Staple length
Chr.7	LOC105615677	34980001	34982787	Wool_QTL	1	101274392	QTL_ID=14015	Name=Staple length
Chr.7	JMY	10342678	10347930	Wool_QTL	1	101274392	QTL_ID=14015	Name=Staple length
Chr.7	MDGA2	38280001	38320000	Wool_QTL	1	101274392	QTL_ID=14015	Name=Staple length
Chr.7	USP3	44720001	44760000	Wool_QTL	1	101274392	QTL_ID=14015	Name=Staple length
Chr.7	TLN2	45880001	45920000	Wool_QTL	1	101274392	QTL_ID=14015	Name=Staple length
Chr.7	NRXN3	88040001	88080000	Wool_QTL	1	101274392	QTL_ID=14015	Name=Staple length
Chr.7	RTN1	70120001	70160000	Wool_QTL	1	101274392	QTL_ID=14015	Name=Staple length
Chr.7	THSD4	18300001	18340000	Wool_QTL	1	101274392	QTL_ID=14015	Name=Staple length
Chr.7	SYNE2	74160001	74200000	Wool_QTL	1	101274392	QTL_ID=14015	Name=Staple length
Chr.7	LIN52	83560001	83600000	Wool_QTL	1	101274392	QTL_ID=14015	Name=Staple length
Chr.11	PSMB3	39102760	39102763	Wool_QTL	38007820	44285388	QTL_ID=17236	Name=Staple strength
Chr.11	SP2	38295295	38295302	Wool_QTL	38007820	38635577	QTL_ID=17235	Name=Staple strength
Chr.11	SP2	38295295	38295302	Wool_QTL	38007820	44285388	QTL_ID=17236	Name=Staple strength
Chr.11	OSBPL7	38369546	38369558	Wool_QTL	38007820	38635577	QTL_ID=17235	Name=Staple strength
Chr.11	OSBPL7	38369546	38369558	Wool_QTL	38007820	44285388	QTL_ID=17236	Name=Staple strength
Chr.11	CSF3	40081354	40081367	Wool_QTL	38007820	44285388	QTL_ID=17236	Name=Staple strength
Chr.11	LOC114117000	40370767	40370783	Wool_QTL	38007820	44285388	QTL_ID=17236	Name=Staple strength
Chr.11	HCRT	42034712	42034733	Wool_QTL	38007820	44285388	QTL_ID=17236	Name=Staple strength
Chr.11	GSDMA	40051495	40051516	Wool_QTL	38007820	44285388	QTL_ID=17236	Name=Staple strength
Chr.11	STAT3	42151975	42152000	Wool_QTL	38007820	44285388	QTL_ID=17236	Name=Staple strength
Chr.11	CASC3	40184521	40184549	Wool_QTL	38007820	44285388	QTL_ID=17236	Name=Staple strength
Chr.11	STAT5A	42146009	42146038	Wool_QTL	38007820	44285388	QTL_ID=17236	Name=Staple strength
Chr.11	NR1D1	40148977	40149008	Wool_QTL	38007820	44285388	QTL_ID=17236	Name=Staple strength
Chr.11	KAT2A	41979920	41979957	Wool_QTL	38007820	44285388	QTL_ID=17236	Name=Staple strength
Chr.11	PIP4K2B	39121362	39121401	Wool_QTL	38007820	44285388	QTL_ID=17236	Name=Staple strength
Chr.11	KCNH4	42018564	42018603	Wool_QTL	38007820	44285388	QTL_ID=17236	Name=Staple strength
Chr.11	TOP2A	40378197	40378241	Wool_QTL	38007820	44285388	QTL_ID=17236	Name=Staple strength
Chr.11	LRRC46	38358800	38358847	Wool_QTL	38007820	38635577	QTL_ID=17235	Name=Staple strength
Chr.11	LRRC46	38358800	38358847	Wool_QTL	38007820	44285388	QTL_ID=17236	Name=Staple strength
Chr.11	NPEPPS	38562964	38563012	Wool_QTL	38007820	38635577	QTL_ID=17235	Name=Staple strength
Chr.11	NPEPPS	38562964	38563012	Wool_QTL	38007820	44285388	QTL_ID=17236	Name=Staple strength
Chr.11	CCR7	40531861	40531911	Wool_QTL	38007820	44285388	QTL_ID=17236	Name=Staple strength
Chr.11	RAPGEFL1	40218942	40218993	Wool_QTL	38007820	44285388	QTL_ID=17236	Name=Staple strength
Chr.11	PSMD3	40073600	40073651	Wool_QTL	38007820	44285388	QTL_ID=17236	Name=Staple strength
Chr.11	MRPL10	38361810	38361862	Wool_QTL	38007820	38635577	QTL_ID=17235	Name=Staple strength
Chr.11	MRPL10	38361810	38361862	Wool_QTL	38007820	44285388	QTL_ID=17236	Name=Staple strength
Chr.11	CWC25	39147449	39147513	Wool_QTL	38007820	44285388	QTL_ID=17236	Name=Staple strength
Chr.11	CBX1	38127552	38127620	Wool_QTL	38007820	38635577	QTL_ID=17235	Name=Staple strength
Chr.11	CBX1	38127552	38127620	Wool_QTL	38007820	44285388	QTL_ID=17236	Name=Staple strength
Chr.11	LOC105610161	40036779	40036847	Wool_QTL	38007820	44285388	QTL_ID=17236	Name=Staple strength
Chr.11	TRNAM-CAU	39155953	39156026	Wool_QTL	38007820	44285388	QTL_ID=17236	Name=Staple strength
Chr.11	DHX58	41969497	41969575	Wool_QTL	38007820	44285388	QTL_ID=17236	Name=Staple strength
Chr.11	MED24	40085983	40086064	Wool_QTL	38007820	44285388	QTL_ID=17236	Name=Staple strength
Chr.11	LOC121820693	40303325	40303410	Wool_QTL	38007820	44285388	QTL_ID=17236	Name=Staple strength
Chr.11	GHDC	42039695	42039781	Wool_QTL	38007820	44285388	QTL_ID=17236	Name=Staple strength
Chr.11	NFE2L1	38158045	38158135	Wool_QTL	38007820	38635577	QTL_ID=17235	Name=Staple strength
Chr.11	NFE2L1	38158045	38158135	Wool_QTL	38007820	44285388	QTL_ID=17236	Name=Staple strength
Chr.11	SCRN2	38352950	38353041	Wool_QTL	38007820	38635577	QTL_ID=17235	Name=Staple strength
Chr.11	SCRN2	38352950	38353041	Wool_QTL	38007820	44285388	QTL_ID=17236	Name=Staple strength
Chr.11	RAB5C	41991671	41991765	Wool_QTL	38007820	44285388	QTL_ID=17236	Name=Staple strength
Chr.11	LOC114117100	40092205	40092309	Wool_QTL	38007820	44285388	QTL_ID=17236	Name=Staple strength
Chr.11	RARA	40302908	40303014	Wool_QTL	38007820	44285388	QTL_ID=17236	Name=Staple strength
Chr.11	CDC6	40286962	40287073	Wool_QTL	38007820	44285388	QTL_ID=17236	Name=Staple strength
Chr.11	LOC121820708	38416097	38416215	Wool_QTL	38007820	38635577	QTL_ID=17235	Name=Staple strength
Chr.11	LOC121820708	38416097	38416215	Wool_QTL	38007820	44285388	QTL_ID=17236	Name=Staple strength
Chr.11	WIPF2	40249585	40249709	Wool_QTL	38007820	44285388	QTL_ID=17236	Name=Staple strength
Chr.11	IGFBP4	40430970	40431105	Wool_QTL	38007820	44285388	QTL_ID=17236	Name=Staple strength
Chr.11	LOC105616363	38297648	38297799	Wool_QTL	38007820	38635577	QTL_ID=17235	Name=Staple strength
Chr.11	LOC105616363	38297648	38297799	Wool_QTL	38007820	44285388	QTL_ID=17236	Name=Staple strength
Chr.11	SP6	38342885	38343036	Wool_QTL	38007820	38635577	QTL_ID=17235	Name=Staple strength
Chr.11	SP6	38342885	38343036	Wool_QTL	38007820	44285388	QTL_ID=17236	Name=Staple strength
Chr.11	LOC121820694	40533832	40534041	Wool_QTL	38007820	44285388	QTL_ID=17236	Name=Staple strength
Chr.11	MSL1	40173232	40173456	Wool_QTL	38007820	44285388	QTL_ID=17236	Name=Staple strength
Chr.11	LOC114116999	40371495	40371744	Wool_QTL	38007820	44285388	QTL_ID=17236	Name=Staple strength
Chr.11	ZNF385C	41941707	41941957	Wool_QTL	38007820	44285388	QTL_ID=17236	Name=Staple strength
Chr.11	TNS4	40466429	40466868	Wool_QTL	38007820	44285388	QTL_ID=17236	Name=Staple strength
Chr.11	HSPB9	41988907	41989381	Wool_QTL	38007820	44285388	QTL_ID=17236	Name=Staple strength
Chr.11	LOC101122611	38543140	38543968	Wool_QTL	38007820	38635577	QTL_ID=17235	Name=Staple strength
Chr.11	LOC101122611	38543140	38543968	Wool_QTL	38007820	44285388	QTL_ID=17236	Name=Staple strength
Chr.11	GJD3	40352859	40353714	Wool_QTL	38007820	44285388	QTL_ID=17236	Name=Staple strength
Chr.11	LRRC3C	40024947	40025846	Wool_QTL	38007820	44285388	QTL_ID=17236	Name=Staple strength
Chr.11	THRA	40140001	40142929	Wool_QTL	38007820	44285388	QTL_ID=17236	Name=Staple strength
Chr.5	KLHL3	46708255	46708284	Wool_Association	45426835	49172676	QTL_ID=13976	Name=Mean fiber diameter
Chr.1	AP2M1	203761468	203761474	Reproduction_QTL	195340368	271420300	QTL_ID=16603	Name=Reproductive seasonality
Chr.1	LOC101116441	174602925	174602932	Reproduction_QTL	165439583	195340368	QTL_ID=16602	Name=Reproductive seasonality
Chr.1	IQCG	191033522	191033530	Reproduction_QTL	165439583	195340368	QTL_ID=16602	Name=Reproductive seasonality
Chr.1	RPL35A	191027013	191027024	Reproduction_QTL	165439583	195340368	QTL_ID=16602	Name=Reproductive seasonality
Chr.1	TMEM41A	202469540	202469557	Reproduction_QTL	195340368	271420300	QTL_ID=16603	Name=Reproductive seasonality
Chr.1	CP	239745750	239745767	Reproduction_QTL	195340368	271420300	QTL_ID=16603	Name=Reproductive seasonality
Chr.1	HLTF	239814723	239814743	Reproduction_QTL	195340368	271420300	QTL_ID=16603	Name=Reproductive seasonality
Chr.1	ACAP2	193100926	193100947	Reproduction_QTL	165439583	195340368	QTL_ID=16602	Name=Reproductive seasonality
Chr.1	LOC105605979	236849555	236849577	Reproduction_QTL	195340368	271420300	QTL_ID=16603	Name=Reproductive seasonality
Chr.1	LOC121818734	270174245	270174270	Reproduction_QTL	195340368	271420300	QTL_ID=16603	Name=Reproductive seasonality
Chr.1	DVL3	203770257	203770289	Reproduction_QTL	195340368	271420300	QTL_ID=16603	Name=Reproductive seasonality
Chr.1	LOC101116193	236997787	236997823	Reproduction_QTL	195340368	271420300	QTL_ID=16603	Name=Reproductive seasonality
Chr.1	LOC121816934	216201516	216201552	Reproduction_QTL	195340368	271420300	QTL_ID=16603	Name=Reproductive seasonality
Chr.1	LRRC31	218177927	218177967	Reproduction_QTL	195340368	271420300	QTL_ID=16603	Name=Reproductive seasonality
Chr.1	ABCF3	203750245	203750290	Reproduction_QTL	195340368	271420300	QTL_ID=16603	Name=Reproductive seasonality
Chr.1	LOC101108803	166163773	166163821	Reproduction_QTL	165439583	195340368	QTL_ID=16602	Name=Reproductive seasonality
Chr.1	LOC114112808	237075128	237075179	Reproduction_QTL	195340368	271420300	QTL_ID=16603	Name=Reproductive seasonality
Chr.1	IGSF10	237376873	237376928	Reproduction_QTL	195340368	271420300	QTL_ID=16603	Name=Reproductive seasonality
Chr.1	LOC101122319	178581353	178581410	Reproduction_QTL	165439583	195340368	QTL_ID=16602	Name=Reproductive seasonality
Chr.1	ST6GAL1	200979942	200980000	Reproduction_QTL	195340368	271420300	QTL_ID=16603	Name=Reproductive seasonality
Chr.1	LOC114111384	198805364	198805424	Reproduction_QTL	195340368	271420300	QTL_ID=16603	Name=Reproductive seasonality
Chr.1	EIF2B5	203790584	203790644	Reproduction_QTL	195340368	271420300	QTL_ID=16603	Name=Reproductive seasonality
Chr.1	LOC101103939	205764064	205764124	Reproduction_QTL	195340368	271420300	QTL_ID=16603	Name=Reproductive seasonality
Chr.1	LOC114111242	169544685	169544747	Reproduction_QTL	165439583	195340368	QTL_ID=16602	Name=Reproductive seasonality
Chr.1	DYRK1A	270170944	270171006	Reproduction_QTL	195340368	271420300	QTL_ID=16603	Name=Reproductive seasonality
Chr.1	HPS3	239749613	239749676	Reproduction_QTL	195340368	271420300	QTL_ID=16603	Name=Reproductive seasonality
Chr.1	CSTA	187612740	187612806	Reproduction_QTL	165439583	195340368	QTL_ID=16602	Name=Reproductive seasonality
Chr.1	TNIK	216795791	216795857	Reproduction_QTL	195340368	271420300	QTL_ID=16603	Name=Reproductive seasonality
Chr.1	LIPH	202410398	202410465	Reproduction_QTL	195340368	271420300	QTL_ID=16603	Name=Reproductive seasonality
Chr.1	LRRIQ4	218206327	218206396	Reproduction_QTL	195340368	271420300	QTL_ID=16603	Name=Reproductive seasonality
Chr.1	KPNA4	227595705	227595774	Reproduction_QTL	195340368	271420300	QTL_ID=16603	Name=Reproductive seasonality
Chr.1	LOC101122652	239766879	239766949	Reproduction_QTL	195340368	271420300	QTL_ID=16603	Name=Reproductive seasonality
Chr.1	TRNAR-UCG	238523260	238523332	Reproduction_QTL	195340368	271420300	QTL_ID=16603	Name=Reproductive seasonality
Chr.1	TRNAS-GGA	221016716	221016788	Reproduction_QTL	195340368	271420300	QTL_ID=16603	Name=Reproductive seasonality
Chr.1	TRNAY-GUA	248165424	248165497	Reproduction_QTL	195340368	271420300	QTL_ID=16603	Name=Reproductive seasonality
Chr.1	TRNAG-CCC	218218108	218218181	Reproduction_QTL	195340368	271420300	QTL_ID=16603	Name=Reproductive seasonality
Chr.1	P2RY12	237448660	237448735	Reproduction_QTL	195340368	271420300	QTL_ID=16603	Name=Reproductive seasonality
Chr.1	UBA5	257607745	257607821	Reproduction_QTL	195340368	271420300	QTL_ID=16603	Name=Reproductive seasonality
Chr.1	P2RY13	237508129	237508207	Reproduction_QTL	195340368	271420300	QTL_ID=16603	Name=Reproductive seasonality
Chr.1	ZBTB38	248172055	248172136	Reproduction_QTL	195340368	271420300	QTL_ID=16603	Name=Reproductive seasonality
Chr.1	DNAJC13	257863545	257863628	Reproduction_QTL	195340368	271420300	QTL_ID=16603	Name=Reproductive seasonality
Chr.1	HACD2	188727576	188727659	Reproduction_QTL	165439583	195340368	QTL_ID=16602	Name=Reproductive seasonality
Chr.1	GRAMD1C	179480127	179480210	Reproduction_QTL	165439583	195340368	QTL_ID=16602	Name=Reproductive seasonality
Chr.1	LOC121818720	237057676	237057761	Reproduction_QTL	195340368	271420300	QTL_ID=16603	Name=Reproductive seasonality
Chr.1	BBX	173482704	173482792	Reproduction_QTL	165439583	195340368	QTL_ID=16602	Name=Reproductive seasonality
Chr.1	PDIA5	188296593	188296681	Reproduction_QTL	165439583	195340368	QTL_ID=16602	Name=Reproductive seasonality
Chr.1	MCCC1	204782630	204782719	Reproduction_QTL	195340368	271420300	QTL_ID=16603	Name=Reproductive seasonality
Chr.1	DIP2A	266861131	266861222	Reproduction_QTL	195340368	271420300	QTL_ID=16603	Name=Reproductive seasonality
Chr.1	GPR87	237525636	237525730	Reproduction_QTL	195340368	271420300	QTL_ID=16603	Name=Reproductive seasonality
Chr.1	LOC114111201	228189993	228190089	Reproduction_QTL	195340368	271420300	QTL_ID=16603	Name=Reproductive seasonality
Chr.1	LMLN	190971121	190971222	Reproduction_QTL	165439583	195340368	QTL_ID=16602	Name=Reproductive seasonality
Chr.1	P2RY14	237596872	237596973	Reproduction_QTL	195340368	271420300	QTL_ID=16603	Name=Reproductive seasonality
Chr.1	LOC114111144	179800430	179800532	Reproduction_QTL	165439583	195340368	QTL_ID=16602	Name=Reproductive seasonality
Chr.1	ATP11B	204960549	204960652	Reproduction_QTL	195340368	271420300	QTL_ID=16603	Name=Reproductive seasonality
Chr.1	LOC114111025	178654845	178654952	Reproduction_QTL	165439583	195340368	QTL_ID=16602	Name=Reproductive seasonality
Chr.1	LOC114111238	191021867	191021976	Reproduction_QTL	165439583	195340368	QTL_ID=16602	Name=Reproductive seasonality
Chr.1	LAMP3	204766814	204766926	Reproduction_QTL	195340368	271420300	QTL_ID=16603	Name=Reproductive seasonality
Chr.1	LOC121816932	216181753	216181865	Reproduction_QTL	195340368	271420300	QTL_ID=16603	Name=Reproductive seasonality
Chr.1	LOC114113901	264074838	264074952	Reproduction_QTL	195340368	271420300	QTL_ID=16603	Name=Reproductive seasonality
Chr.1	CASR	187574272	187574396	Reproduction_QTL	165439583	195340368	QTL_ID=16602	Name=Reproductive seasonality
Chr.1	SST	200453371	200453509	Reproduction_QTL	195340368	271420300	QTL_ID=16603	Name=Reproductive seasonality
Chr.1	NPHP3	257581205	257581344	Reproduction_QTL	195340368	271420300	QTL_ID=16603	Name=Reproductive seasonality
Chr.1	XXYLT1	193170226	193170374	Reproduction_QTL	165439583	195340368	QTL_ID=16602	Name=Reproductive seasonality
Chr.1	ACAD11	257638888	257639037	Reproduction_QTL	195340368	271420300	QTL_ID=16603	Name=Reproductive seasonality
Chr.1	LOC105603649	228171401	228171568	Reproduction_QTL	195340368	271420300	QTL_ID=16603	Name=Reproductive seasonality
Chr.1	LOC101117059	236955355	236955524	Reproduction_QTL	195340368	271420300	QTL_ID=16603	Name=Reproductive seasonality
Chr.1	LOC121816833	204782192	204782381	Reproduction_QTL	195340368	271420300	QTL_ID=16603	Name=Reproductive seasonality
Chr.1	TPRG1	198815342	198815537	Reproduction_QTL	195340368	271420300	QTL_ID=16603	Name=Reproductive seasonality
Chr.1	NAALADL2	212000431	212000630	Reproduction_QTL	195340368	271420300	QTL_ID=16603	Name=Reproductive seasonality
Chr.1	MB21D2	195317233	195317444	Reproduction_QTL	165439583	195340368	QTL_ID=16602	Name=Reproductive seasonality
Chr.1	LOC121816863	205828366	205828578	Reproduction_QTL	195340368	271420300	QTL_ID=16603	Name=Reproductive seasonality
Chr.1	PEX5L	207895711	207895925	Reproduction_QTL	195340368	271420300	QTL_ID=16603	Name=Reproductive seasonality
Chr.1	LOC114109402	207879807	207880027	Reproduction_QTL	195340368	271420300	QTL_ID=16603	Name=Reproductive seasonality
Chr.1	MBNL1	236079776	236080000	Reproduction_QTL	195340368	271420300	QTL_ID=16603	Name=Reproductive seasonality
Chr.1	FNDC3B	216169948	216170180	Reproduction_QTL	195340368	271420300	QTL_ID=16603	Name=Reproductive seasonality
Chr.1	BACE2	262164094	262164348	Reproduction_QTL	195340368	271420300	QTL_ID=16603	Name=Reproductive seasonality
Chr.1	RTP1	200880609	200880881	Reproduction_QTL	195340368	271420300	QTL_ID=16603	Name=Reproductive seasonality
Chr.1	LOC121818565	249778730	249779006	Reproduction_QTL	195340368	271420300	QTL_ID=16603	Name=Reproductive seasonality
Chr.1	LOC114110464	264160819	264161150	Reproduction_QTL	195340368	271420300	QTL_ID=16603	Name=Reproductive seasonality
Chr.1	GTPBP8	178648126	178648462	Reproduction_QTL	165439583	195340368	QTL_ID=16602	Name=Reproductive seasonality
Chr.1	MYLK	188839644	188840000	Reproduction_QTL	165439583	195340368	QTL_ID=16602	Name=Reproductive seasonality
Chr.1	LOC105608763	270164202	270164568	Reproduction_QTL	195340368	271420300	QTL_ID=16603	Name=Reproductive seasonality
Chr.1	SIK1	264199378	264199745	Reproduction_QTL	195340368	271420300	QTL_ID=16603	Name=Reproductive seasonality
Chr.1	NEPRO	178665913	178666373	Reproduction_QTL	165439583	195340368	QTL_ID=16602	Name=Reproductive seasonality
Chr.1	LOC101119869	257860001	257860523	Reproduction_QTL	195340368	271420300	QTL_ID=16603	Name=Reproductive seasonality
Chr.1	LOC101122831	236855415	236856009	Reproduction_QTL	195340368	271420300	QTL_ID=16603	Name=Reproductive seasonality
Chr.1	LOC101115927	236891146	236891740	Reproduction_QTL	195340368	271420300	QTL_ID=16603	Name=Reproductive seasonality
Chr.1	LOC101115671	236824999	236825596	Reproduction_QTL	195340368	271420300	QTL_ID=16603	Name=Reproductive seasonality
Chr.1	LOC114111655	211733238	211734024	Reproduction_QTL	195340368	271420300	QTL_ID=16603	Name=Reproductive seasonality
Chr.1	LOC101102526	262545941	262546841	Reproduction_QTL	195340368	271420300	QTL_ID=16603	Name=Reproductive seasonality
Chr.1	LOC101116443	237086248	237087205	Reproduction_QTL	195340368	271420300	QTL_ID=16603	Name=Reproductive seasonality
Chr.1	LOC105616896	178592861	178593959	Reproduction_QTL	165439583	195340368	QTL_ID=16602	Name=Reproductive seasonality
Chr.1	LOC101103029	224503425	224504598	Reproduction_QTL	195340368	271420300	QTL_ID=16603	Name=Reproductive seasonality
Chr.1	LOC101111595	200889667	200891067	Reproduction_QTL	195340368	271420300	QTL_ID=16603	Name=Reproductive seasonality
Chr.1	MAP3K13	202478529	202480000	Reproduction_QTL	195340368	271420300	QTL_ID=16603	Name=Reproductive seasonality
Chr.1	LOC114109980	237189201	237190824	Reproduction_QTL	195340368	271420300	QTL_ID=16603	Name=Reproductive seasonality
Chr.1	LOC114110416	262187184	262189123	Reproduction_QTL	195340368	271420300	QTL_ID=16603	Name=Reproductive seasonality
Chr.1	LOC121816874	207896777	207900000	Reproduction_QTL	195340368	271420300	QTL_ID=16603	Name=Reproductive seasonality
Chr.1	LOC121816481	179487823	179491274	Reproduction_QTL	165439583	195340368	QTL_ID=16602	Name=Reproductive seasonality
Chr.1	PHLDB2	177480001	177520000	Reproduction_QTL	165439583	195340368	QTL_ID=16602	Name=Reproductive seasonality
Chr.1	MED12L	237580001	237620000	Reproduction_QTL	195340368	271420300	QTL_ID=16603	Name=Reproductive seasonality
Chr.12	LAMB3	73093077	73093094	Reproduction_QTL	71486665	77305347	QTL_ID=16606	Name=Reproductive seasonality
Chr.12	KCNH1	71671791	71671870	Reproduction_QTL	71486665	77305347	QTL_ID=16606	Name=Reproductive seasonality
Chr.12	HSD11B1	73061338	73061426	Reproduction_QTL	71486665	77305347	QTL_ID=16606	Name=Reproductive seasonality
Chr.12	G0S2	73093363	73093458	Reproduction_QTL	71486665	77305347	QTL_ID=16606	Name=Reproductive seasonality
Chr.16	LOC114118799	3512681	3512787	Reproduction_QTL	3225618	11204780	QTL_ID=16607	Name=Reproductive seasonality
Chr.16	LOC114118717	3525496	3525646	Reproduction_QTL	3225618	11204780	QTL_ID=16607	Name=Reproductive seasonality
Chr.16	LOC121816798	9614823	9615060	Reproduction_QTL	3225618	11204780	QTL_ID=16607	Name=Reproductive seasonality
Chr.16	LOC101115733	9007459	9007825	Reproduction_QTL	3225618	11204780	QTL_ID=16607	Name=Reproductive seasonality
Chr.16	LOC105602473	8401240	8401625	Reproduction_QTL	3225618	11204780	QTL_ID=16607	Name=Reproductive seasonality
Chr.16	MAP1B	9560001	9600000	Reproduction_QTL	3225618	11204780	QTL_ID=16607	Name=Reproductive seasonality
Chr.17	PCDH18	20357685	20357733	Reproduction_QTL	16828437	27803505	QTL_ID=16608	Name=Reproductive seasonality
Chr.17	PCDH18	20357685	20357733	Reproduction_QTL	16828437	27803505	QTL_ID=16609	Name=Reproductive seasonality
Chr.17	PCDH18	20357685	20357733	Reproduction_QTL	16828437	27803505	QTL_ID=16610	Name=Reproductive seasonality
Chr.17	PCDH18	20357685	20357733	Reproduction_QTL	16828437	27803505	QTL_ID=16611	Name=Reproductive seasonality
Chr.19	RPL14	13303477	13303480	Reproduction_QTL	1	23364257	QTL_ID=16612	Name=Reproductive seasonality
Chr.19	RPL14	13303477	13303480	Reproduction_QTL	1	23364257	QTL_ID=16613	Name=Reproductive seasonality
Chr.19	ARPC4	16886653	16886659	Reproduction_QTL	1	23364257	QTL_ID=16612	Name=Reproductive seasonality
Chr.19	ARPC4	16886653	16886659	Reproduction_QTL	1	23364257	QTL_ID=16613	Name=Reproductive seasonality
Chr.19	RPUSD3	16858600	16858611	Reproduction_QTL	1	23364257	QTL_ID=16612	Name=Reproductive seasonality
Chr.19	RPUSD3	16858600	16858611	Reproduction_QTL	1	23364257	QTL_ID=16613	Name=Reproductive seasonality
Chr.19	SUMF1	21979699	21979711	Reproduction_QTL	1	23364257	QTL_ID=16612	Name=Reproductive seasonality
Chr.19	SUMF1	21979699	21979711	Reproduction_QTL	1	23364257	QTL_ID=16613	Name=Reproductive seasonality
Chr.19	LOC101120528	16352690	16352708	Reproduction_QTL	1	23364257	QTL_ID=16612	Name=Reproductive seasonality
Chr.19	LOC101120528	16352690	16352708	Reproduction_QTL	1	23364257	QTL_ID=16613	Name=Reproductive seasonality
Chr.19	LOC101122932	13325335	13325359	Reproduction_QTL	1	23364257	QTL_ID=16612	Name=Reproductive seasonality
Chr.19	LOC101122932	13325335	13325359	Reproduction_QTL	1	23364257	QTL_ID=16613	Name=Reproductive seasonality
Chr.19	ZNF852	16343336	16343370	Reproduction_QTL	1	23364257	QTL_ID=16612	Name=Reproductive seasonality
Chr.19	ZNF852	16343336	16343370	Reproduction_QTL	1	23364257	QTL_ID=16613	Name=Reproductive seasonality
Chr.19	ZNF619	13314279	13314313	Reproduction_QTL	1	23364257	QTL_ID=16612	Name=Reproductive seasonality
Chr.19	ZNF619	13314279	13314313	Reproduction_QTL	1	23364257	QTL_ID=16613	Name=Reproductive seasonality
Chr.19	ULK4	14365043	14365086	Reproduction_QTL	1	23364257	QTL_ID=16612	Name=Reproductive seasonality
Chr.19	ULK4	14365043	14365086	Reproduction_QTL	1	23364257	QTL_ID=16613	Name=Reproductive seasonality
Chr.19	TADA3	16896089	16896133	Reproduction_QTL	1	23364257	QTL_ID=16612	Name=Reproductive seasonality
Chr.19	TADA3	16896089	16896133	Reproduction_QTL	1	23364257	QTL_ID=16613	Name=Reproductive seasonality
Chr.19	DBNL	401438	401484	Reproduction_QTL	1	23364257	QTL_ID=16612	Name=Reproductive seasonality
Chr.19	DBNL	401438	401484	Reproduction_QTL	1	23364257	QTL_ID=16613	Name=Reproductive seasonality
Chr.19	EGFR	890167	890215	Reproduction_QTL	1	23364257	QTL_ID=16612	Name=Reproductive seasonality
Chr.19	EGFR	890167	890215	Reproduction_QTL	1	23364257	QTL_ID=16613	Name=Reproductive seasonality
Chr.19	SLC4A7	1890535	1890583	Reproduction_QTL	1	23364257	QTL_ID=16612	Name=Reproductive seasonality
Chr.19	SLC4A7	1890535	1890583	Reproduction_QTL	1	23364257	QTL_ID=16613	Name=Reproductive seasonality
Chr.19	ZNF660	16366623	16366676	Reproduction_QTL	1	23364257	QTL_ID=16612	Name=Reproductive seasonality
Chr.19	ZNF660	16366623	16366676	Reproduction_QTL	1	23364257	QTL_ID=16613	Name=Reproductive seasonality
Chr.19	VOPP1	496675	496729	Reproduction_QTL	1	23364257	QTL_ID=16612	Name=Reproductive seasonality
Chr.19	VOPP1	496675	496729	Reproduction_QTL	1	23364257	QTL_ID=16613	Name=Reproductive seasonality
Chr.19	LOC101103096	16860408	16860465	Reproduction_QTL	1	23364257	QTL_ID=16612	Name=Reproductive seasonality
Chr.19	LOC101103096	16860408	16860465	Reproduction_QTL	1	23364257	QTL_ID=16613	Name=Reproductive seasonality
Chr.19	EOMES	2123787	2123849	Reproduction_QTL	1	23364257	QTL_ID=16612	Name=Reproductive seasonality
Chr.19	EOMES	2123787	2123849	Reproduction_QTL	1	23364257	QTL_ID=16613	Name=Reproductive seasonality
Chr.19	ITPR1	21827536	21827607	Reproduction_QTL	1	23364257	QTL_ID=16612	Name=Reproductive seasonality
Chr.19	ITPR1	21827536	21827607	Reproduction_QTL	1	23364257	QTL_ID=16613	Name=Reproductive seasonality
Chr.19	LANCL2	690911	690984	Reproduction_QTL	1	23364257	QTL_ID=16612	Name=Reproductive seasonality
Chr.19	LANCL2	690911	690984	Reproduction_QTL	1	23364257	QTL_ID=16613	Name=Reproductive seasonality
Chr.19	CCR4	7324450	7324531	Reproduction_QTL	1	23364257	QTL_ID=16612	Name=Reproductive seasonality
Chr.19	CCR4	7324450	7324531	Reproduction_QTL	1	23364257	QTL_ID=16613	Name=Reproductive seasonality
Chr.19	LOC105603397	15130537	15130625	Reproduction_QTL	1	23364257	QTL_ID=16612	Name=Reproductive seasonality
Chr.19	LOC105603397	15130537	15130625	Reproduction_QTL	1	23364257	QTL_ID=16613	Name=Reproductive seasonality
Chr.19	LOC114109408	22065618	22065721	Reproduction_QTL	1	23364257	QTL_ID=16612	Name=Reproductive seasonality
Chr.19	LOC114109408	22065618	22065721	Reproduction_QTL	1	23364257	QTL_ID=16613	Name=Reproductive seasonality
Chr.19	LOC106991765	16841399	16841509	Reproduction_QTL	1	23364257	QTL_ID=16612	Name=Reproductive seasonality
Chr.19	LOC106991765	16841399	16841509	Reproduction_QTL	1	23364257	QTL_ID=16613	Name=Reproductive seasonality
Chr.19	LOC105603426	21384009	21384125	Reproduction_QTL	1	23364257	QTL_ID=16612	Name=Reproductive seasonality
Chr.19	LOC105603426	21384009	21384125	Reproduction_QTL	1	23364257	QTL_ID=16613	Name=Reproductive seasonality
Chr.19	LOC105603432	22020654	22020776	Reproduction_QTL	1	23364257	QTL_ID=16612	Name=Reproductive seasonality
Chr.19	LOC105603432	22020654	22020776	Reproduction_QTL	1	23364257	QTL_ID=16613	Name=Reproductive seasonality
Chr.19	LOC114109489	7330278	7330408	Reproduction_QTL	1	23364257	QTL_ID=16612	Name=Reproductive seasonality
Chr.19	LOC114109489	7330278	7330408	Reproduction_QTL	1	23364257	QTL_ID=16613	Name=Reproductive seasonality
Chr.19	TRIM71	7270529	7270664	Reproduction_QTL	1	23364257	QTL_ID=16612	Name=Reproductive seasonality
Chr.19	TRIM71	7270529	7270664	Reproduction_QTL	1	23364257	QTL_ID=16613	Name=Reproductive seasonality
Chr.19	LOC114109360	1890023	1890171	Reproduction_QTL	1	23364257	QTL_ID=16612	Name=Reproductive seasonality
Chr.19	LOC114109360	1890023	1890171	Reproduction_QTL	1	23364257	QTL_ID=16613	Name=Reproductive seasonality
Chr.19	LOC114109449	1236268	1236417	Reproduction_QTL	1	23364257	QTL_ID=16612	Name=Reproductive seasonality
Chr.19	LOC114109449	1236268	1236417	Reproduction_QTL	1	23364257	QTL_ID=16613	Name=Reproductive seasonality
Chr.19	CLASP2	7782096	7782250	Reproduction_QTL	1	23364257	QTL_ID=16612	Name=Reproductive seasonality
Chr.19	CLASP2	7782096	7782250	Reproduction_QTL	1	23364257	QTL_ID=16613	Name=Reproductive seasonality
Chr.19	CIDEC	16841338	16841497	Reproduction_QTL	1	23364257	QTL_ID=16612	Name=Reproductive seasonality
Chr.19	CIDEC	16841338	16841497	Reproduction_QTL	1	23364257	QTL_ID=16613	Name=Reproductive seasonality
Chr.19	PGAM2	405652	405819	Reproduction_QTL	1	23364257	QTL_ID=16612	Name=Reproductive seasonality
Chr.19	PGAM2	405652	405819	Reproduction_QTL	1	23364257	QTL_ID=16613	Name=Reproductive seasonality
Chr.19	POMGNT2	15101530	15101722	Reproduction_QTL	1	23364257	QTL_ID=16612	Name=Reproductive seasonality
Chr.19	POMGNT2	15101530	15101722	Reproduction_QTL	1	23364257	QTL_ID=16613	Name=Reproductive seasonality
Chr.19	GLB1	7354616	7354826	Reproduction_QTL	1	23364257	QTL_ID=16612	Name=Reproductive seasonality
Chr.19	GLB1	7354616	7354826	Reproduction_QTL	1	23364257	QTL_ID=16613	Name=Reproductive seasonality
Chr.19	LOC114109398	14396781	14397048	Reproduction_QTL	1	23364257	QTL_ID=16612	Name=Reproductive seasonality
Chr.19	LOC114109398	14396781	14397048	Reproduction_QTL	1	23364257	QTL_ID=16613	Name=Reproductive seasonality
Chr.19	SETMAR	22010637	22010947	Reproduction_QTL	1	23364257	QTL_ID=16612	Name=Reproductive seasonality
Chr.19	SETMAR	22010637	22010947	Reproduction_QTL	1	23364257	QTL_ID=16613	Name=Reproductive seasonality
Chr.19	ZCWPW2	2866154	2866505	Reproduction_QTL	1	23364257	QTL_ID=16612	Name=Reproductive seasonality
Chr.19	ZCWPW2	2866154	2866505	Reproduction_QTL	1	23364257	QTL_ID=16613	Name=Reproductive seasonality
Chr.19	LOC106991767	22041535	22041931	Reproduction_QTL	1	23364257	QTL_ID=16612	Name=Reproductive seasonality
Chr.19	LOC106991767	22041535	22041931	Reproduction_QTL	1	23364257	QTL_ID=16613	Name=Reproductive seasonality
Chr.19	LOC106990554	531480	531987	Reproduction_QTL	1	23364257	QTL_ID=16612	Name=Reproductive seasonality
Chr.19	LOC106990554	531480	531987	Reproduction_QTL	1	23364257	QTL_ID=16613	Name=Reproductive seasonality
Chr.19	BHLHE40	21380253	21381110	Reproduction_QTL	1	23364257	QTL_ID=16612	Name=Reproductive seasonality
Chr.19	BHLHE40	21380253	21381110	Reproduction_QTL	1	23364257	QTL_ID=16613	Name=Reproductive seasonality
Chr.19	LOC121817192	420001	422879	Reproduction_QTL	1	23364257	QTL_ID=16612	Name=Reproductive seasonality
Chr.19	LOC121817192	420001	422879	Reproduction_QTL	1	23364257	QTL_ID=16613	Name=Reproductive seasonality
Chr.19	CRBN	22760001	22800000	Reproduction_QTL	1	23364257	QTL_ID=16612	Name=Reproductive seasonality
Chr.19	CRBN	22760001	22800000	Reproduction_QTL	1	23364257	QTL_ID=16613	Name=Reproductive seasonality
Chr.20	CDKAL1	36140001	36180000	Reproduction_QTL	35794724	36412762	QTL_ID=16614	Name=Reproductive seasonality
Chr.20	CDKAL1	36140001	36180000	Reproduction_QTL	35794724	36412762	QTL_ID=16615	Name=Reproductive seasonality
Chr.24	MYLPF	27080087	27080090	Reproduction_QTL	20009030	32599569	QTL_ID=16616	Name=Reproductive seasonality
Chr.24	LOC101111335	28845615	28845619	Reproduction_QTL	20009030	32599569	QTL_ID=16616	Name=Reproductive seasonality
Chr.24	LOC101109066	28490953	28490961	Reproduction_QTL	20009030	32599569	QTL_ID=16616	Name=Reproductive seasonality
Chr.24	SEPTIN1	27086268	27086278	Reproduction_QTL	20009030	32599569	QTL_ID=16616	Name=Reproductive seasonality
Chr.24	ASL	28484993	28485005	Reproduction_QTL	20009030	32599569	QTL_ID=16616	Name=Reproductive seasonality
Chr.24	QPRT	27024001	27024014	Reproduction_QTL	20009030	32599569	QTL_ID=16616	Name=Reproductive seasonality
Chr.24	FUS	27782913	27782926	Reproduction_QTL	20009030	32599569	QTL_ID=16616	Name=Reproductive seasonality
Chr.24	TGFB1I1	28024535	28024548	Reproduction_QTL	20009030	32599569	QTL_ID=16616	Name=Reproductive seasonality
Chr.24	TRIM72	27816423	27816446	Reproduction_QTL	20009030	32599569	QTL_ID=16616	Name=Reproductive seasonality
Chr.24	ZNF771	27106204	27106230	Reproduction_QTL	20009030	32599569	QTL_ID=16616	Name=Reproductive seasonality
Chr.24	SLX1A	26642094	26642124	Reproduction_QTL	20009030	32599569	QTL_ID=16616	Name=Reproductive seasonality
Chr.24	IL27	26580094	26580125	Reproduction_QTL	20009030	32599569	QTL_ID=16616	Name=Reproductive seasonality
Chr.24	CORO1A	26653221	26653253	Reproduction_QTL	20009030	32599569	QTL_ID=16616	Name=Reproductive seasonality
Chr.24	LOC114110579	26900034	26900068	Reproduction_QTL	20009030	32599569	QTL_ID=16616	Name=Reproductive seasonality
Chr.24	PRSS36	27760565	27760601	Reproduction_QTL	20009030	32599569	QTL_ID=16616	Name=Reproductive seasonality
Chr.24	SGF29	26635934	26635970	Reproduction_QTL	20009030	32599569	QTL_ID=16616	Name=Reproductive seasonality
Chr.24	POLR3E	20525078	20525114	Reproduction_QTL	20009030	32599569	QTL_ID=16616	Name=Reproductive seasonality
Chr.24	CDIPT	26902221	26902264	Reproduction_QTL	20009030	32599569	QTL_ID=16616	Name=Reproductive seasonality
Chr.24	LOC105604727	26603655	26603700	Reproduction_QTL	20009030	32599569	QTL_ID=16616	Name=Reproductive seasonality
Chr.24	CLN3	26568491	26568537	Reproduction_QTL	20009030	32599569	QTL_ID=16616	Name=Reproductive seasonality
Chr.24	DCTN5	21840471	21840519	Reproduction_QTL	20009030	32599569	QTL_ID=16616	Name=Reproductive seasonality
Chr.24	KCTD13	26867138	26867191	Reproduction_QTL	20009030	32599569	QTL_ID=16616	Name=Reproductive seasonality
Chr.24	ITGAL	27180641	27180696	Reproduction_QTL	20009030	32599569	QTL_ID=16616	Name=Reproductive seasonality
Chr.24	APOBR	26570491	26570548	Reproduction_QTL	20009030	32599569	QTL_ID=16616	Name=Reproductive seasonality
Chr.24	SPN	27031143	27031200	Reproduction_QTL	20009030	32599569	QTL_ID=16616	Name=Reproductive seasonality
Chr.24	LOC101105208	27801477	27801534	Reproduction_QTL	20009030	32599569	QTL_ID=16616	Name=Reproductive seasonality
Chr.24	RUSF1	28045914	28045972	Reproduction_QTL	20009030	32599569	QTL_ID=16616	Name=Reproductive seasonality
Chr.24	BOLA2B	26645496	26645559	Reproduction_QTL	20009030	32599569	QTL_ID=16616	Name=Reproductive seasonality
Chr.24	TBC1D10B	27067708	27067774	Reproduction_QTL	20009030	32599569	QTL_ID=16616	Name=Reproductive seasonality
Chr.24	LOC101103208	27064146	27064216	Reproduction_QTL	20009030	32599569	QTL_ID=16616	Name=Reproductive seasonality
Chr.24	SLC5A2	28037062	28037134	Reproduction_QTL	20009030	32599569	QTL_ID=16616	Name=Reproductive seasonality
Chr.24	CD2BP2	27063497	27063570	Reproduction_QTL	20009030	32599569	QTL_ID=16616	Name=Reproductive seasonality
Chr.24	PALB2	21840039	21840114	Reproduction_QTL	20009030	32599569	QTL_ID=16616	Name=Reproductive seasonality
Chr.24	PRKCB	22210725	22210808	Reproduction_QTL	20009030	32599569	QTL_ID=16616	Name=Reproductive seasonality
Chr.24	ZNF768	27231815	27231903	Reproduction_QTL	20009030	32599569	QTL_ID=16616	Name=Reproductive seasonality
Chr.24	LOC101114075	26638360	26638455	Reproduction_QTL	20009030	32599569	QTL_ID=16616	Name=Reproductive seasonality
Chr.24	DCTPP1	27120648	27120746	Reproduction_QTL	20009030	32599569	QTL_ID=16616	Name=Reproductive seasonality
Chr.24	LOC114110686	28813695	28813802	Reproduction_QTL	20009030	32599569	QTL_ID=16616	Name=Reproductive seasonality
Chr.24	ASPHD1	26870911	26871021	Reproduction_QTL	20009030	32599569	QTL_ID=16616	Name=Reproductive seasonality
Chr.24	NUPR1	26596548	26596660	Reproduction_QTL	20009030	32599569	QTL_ID=16616	Name=Reproductive seasonality
Chr.24	LOC101115848	20898028	20898150	Reproduction_QTL	20009030	32599569	QTL_ID=16616	Name=Reproductive seasonality
Chr.24	SBDS	28839749	28839878	Reproduction_QTL	20009030	32599569	QTL_ID=16616	Name=Reproductive seasonality
Chr.24	ARMC5	28020899	28021032	Reproduction_QTL	20009030	32599569	QTL_ID=16616	Name=Reproductive seasonality
Chr.24	LOC114110616	27044991	27045127	Reproduction_QTL	20009030	32599569	QTL_ID=16616	Name=Reproductive seasonality
Chr.24	LOC101114079	20158851	20159022	Reproduction_QTL	20009030	32599569	QTL_ID=16616	Name=Reproductive seasonality
Chr.24	SEZ6L2	26885012	26885198	Reproduction_QTL	20009030	32599569	QTL_ID=16616	Name=Reproductive seasonality
Chr.24	LOC101119435	26918150	26918339	Reproduction_QTL	20009030	32599569	QTL_ID=16616	Name=Reproductive seasonality
Chr.24	LOC100127218	28057767	28057965	Reproduction_QTL	20009030	32599569	QTL_ID=16616	Name=Reproductive seasonality
Chr.24	LOC121817837	27037558	27037775	Reproduction_QTL	20009030	32599569	QTL_ID=16616	Name=Reproductive seasonality
Chr.24	KATNIP	25721726	25721994	Reproduction_QTL	20009030	32599569	QTL_ID=16616	Name=Reproductive seasonality
Chr.24	LOC114110656	28490481	28490789	Reproduction_QTL	20009030	32599569	QTL_ID=16616	Name=Reproductive seasonality
Chr.24	AUTS2	31469448	31469757	Reproduction_QTL	20009030	32599569	QTL_ID=16616	Name=Reproductive seasonality
Chr.24	LOC114110623	20140001	20140547	Reproduction_QTL	20009030	32599569	QTL_ID=16616	Name=Reproductive seasonality
Chr.24	LOC105604744	28493285	28493914	Reproduction_QTL	20009030	32599569	QTL_ID=16616	Name=Reproductive seasonality
Chr.24	ZNF48	27100001	27100854	Reproduction_QTL	20009030	32599569	QTL_ID=16616	Name=Reproductive seasonality
Chr.24	CDR2	20558760	20559625	Reproduction_QTL	20009030	32599569	QTL_ID=16616	Name=Reproductive seasonality
Chr.24	LOC101122752	27238841	27239758	Reproduction_QTL	20009030	32599569	QTL_ID=16616	Name=Reproductive seasonality
Chr.24	SEPHS2	27131189	27132542	Reproduction_QTL	20009030	32599569	QTL_ID=16616	Name=Reproductive seasonality
Chr.24	LOC121817880	28481345	28482953	Reproduction_QTL	20009030	32599569	QTL_ID=16616	Name=Reproductive seasonality
Chr.3	TST	181059991	181060000	Reproduction_QTL	178672354	198641177	QTL_ID=16605	Name=Reproductive seasonality
Chr.3	TST	181059991	181060000	Reproduction_QTL	178672354	198641177	QTL_ID=16604	Name=Reproductive seasonality
Chr.3	CYTH4	181342606	181342625	Reproduction_QTL	178672354	198641177	QTL_ID=16605	Name=Reproductive seasonality
Chr.3	CYTH4	181342606	181342625	Reproduction_QTL	178672354	198641177	QTL_ID=16604	Name=Reproductive seasonality
Chr.3	HMOX1	179235011	179235034	Reproduction_QTL	178672354	198641177	QTL_ID=16605	Name=Reproductive seasonality
Chr.3	HMOX1	179235011	179235034	Reproduction_QTL	178672354	198641177	QTL_ID=16604	Name=Reproductive seasonality
Chr.3	FGD4	182761042	182761073	Reproduction_QTL	178672354	198641177	QTL_ID=16605	Name=Reproductive seasonality
Chr.3	FGD4	182761042	182761073	Reproduction_QTL	178672354	198641177	QTL_ID=16604	Name=Reproductive seasonality
Chr.3	NCF4	180892724	180892756	Reproduction_QTL	178672354	198641177	QTL_ID=16605	Name=Reproductive seasonality
Chr.3	NCF4	180892724	180892756	Reproduction_QTL	178672354	198641177	QTL_ID=16604	Name=Reproductive seasonality
Chr.3	MPST	181067723	181067756	Reproduction_QTL	178672354	198641177	QTL_ID=16605	Name=Reproductive seasonality
Chr.3	MPST	181067723	181067756	Reproduction_QTL	178672354	198641177	QTL_ID=16604	Name=Reproductive seasonality
Chr.3	TOM1	179200696	179200736	Reproduction_QTL	178672354	198641177	QTL_ID=16605	Name=Reproductive seasonality
Chr.3	TOM1	179200696	179200736	Reproduction_QTL	178672354	198641177	QTL_ID=16604	Name=Reproductive seasonality
Chr.3	LOC101103965	181648023	181648069	Reproduction_QTL	178672354	198641177	QTL_ID=16605	Name=Reproductive seasonality
Chr.3	LOC101103965	181648023	181648069	Reproduction_QTL	178672354	198641177	QTL_ID=16604	Name=Reproductive seasonality
Chr.3	BICD1	183021154	183021202	Reproduction_QTL	178672354	198641177	QTL_ID=16605	Name=Reproductive seasonality
Chr.3	BICD1	183021154	183021202	Reproduction_QTL	178672354	198641177	QTL_ID=16604	Name=Reproductive seasonality
Chr.3	ERGIC2	185821937	185822000	Reproduction_QTL	178672354	198641177	QTL_ID=16605	Name=Reproductive seasonality
Chr.3	ERGIC2	185821937	185822000	Reproduction_QTL	178672354	198641177	QTL_ID=16604	Name=Reproductive seasonality
Chr.3	MCM5	179256487	179256553	Reproduction_QTL	178672354	198641177	QTL_ID=16605	Name=Reproductive seasonality
Chr.3	MCM5	179256487	179256553	Reproduction_QTL	178672354	198641177	QTL_ID=16604	Name=Reproductive seasonality
Chr.3	PKP2	182603975	182604044	Reproduction_QTL	178672354	198641177	QTL_ID=16605	Name=Reproductive seasonality
Chr.3	PKP2	182603975	182604044	Reproduction_QTL	178672354	198641177	QTL_ID=16604	Name=Reproductive seasonality
Chr.3	ETNK1	193124922	193125006	Reproduction_QTL	178672354	198641177	QTL_ID=16605	Name=Reproductive seasonality
Chr.3	ETNK1	193124922	193125006	Reproduction_QTL	178672354	198641177	QTL_ID=16604	Name=Reproductive seasonality
Chr.3	IL2RB	181177967	181178052	Reproduction_QTL	178672354	198641177	QTL_ID=16605	Name=Reproductive seasonality
Chr.3	IL2RB	181177967	181178052	Reproduction_QTL	178672354	198641177	QTL_ID=16604	Name=Reproductive seasonality
Chr.3	SOX5	191938708	191938795	Reproduction_QTL	178672354	198641177	QTL_ID=16605	Name=Reproductive seasonality
Chr.3	SOX5	191938708	191938795	Reproduction_QTL	178672354	198641177	QTL_ID=16604	Name=Reproductive seasonality
Chr.3	KCTD17	181106907	181106999	Reproduction_QTL	178672354	198641177	QTL_ID=16605	Name=Reproductive seasonality
Chr.3	KCTD17	181106907	181106999	Reproduction_QTL	178672354	198641177	QTL_ID=16604	Name=Reproductive seasonality
Chr.3	TMPRSS6	181124972	181125071	Reproduction_QTL	178672354	198641177	QTL_ID=16605	Name=Reproductive seasonality
Chr.3	TMPRSS6	181124972	181125071	Reproduction_QTL	178672354	198641177	QTL_ID=16604	Name=Reproductive seasonality
Chr.3	LOC114114033	181120932	181121042	Reproduction_QTL	178672354	198641177	QTL_ID=16605	Name=Reproductive seasonality
Chr.3	LOC114114033	181120932	181121042	Reproduction_QTL	178672354	198641177	QTL_ID=16604	Name=Reproductive seasonality
Chr.3	LOC101115359	193681917	193682036	Reproduction_QTL	178672354	198641177	QTL_ID=16605	Name=Reproductive seasonality
Chr.3	LOC101115359	193681917	193682036	Reproduction_QTL	178672354	198641177	QTL_ID=16604	Name=Reproductive seasonality
Chr.3	LOC101110225	185760170	185760304	Reproduction_QTL	178672354	198641177	QTL_ID=16605	Name=Reproductive seasonality
Chr.3	LOC101110225	185760170	185760304	Reproduction_QTL	178672354	198641177	QTL_ID=16604	Name=Reproductive seasonality
Chr.3	TMTC1	185662217	185662358	Reproduction_QTL	178672354	198641177	QTL_ID=16605	Name=Reproductive seasonality
Chr.3	TMTC1	185662217	185662358	Reproduction_QTL	178672354	198641177	QTL_ID=16604	Name=Reproductive seasonality
Chr.3	LOC101104224	181734619	181734766	Reproduction_QTL	178672354	198641177	QTL_ID=16605	Name=Reproductive seasonality
Chr.3	LOC101104224	181734619	181734766	Reproduction_QTL	178672354	198641177	QTL_ID=16604	Name=Reproductive seasonality
Chr.3	CMAS	193719583	193719737	Reproduction_QTL	178672354	198641177	QTL_ID=16605	Name=Reproductive seasonality
Chr.3	CMAS	193719583	193719737	Reproduction_QTL	178672354	198641177	QTL_ID=16604	Name=Reproductive seasonality
Chr.3	LOC121819160	181156567	181156721	Reproduction_QTL	178672354	198641177	QTL_ID=16605	Name=Reproductive seasonality
Chr.3	LOC121819160	181156567	181156721	Reproduction_QTL	178672354	198641177	QTL_ID=16604	Name=Reproductive seasonality
Chr.3	FAR2	185842399	185842571	Reproduction_QTL	178672354	198641177	QTL_ID=16605	Name=Reproductive seasonality
Chr.3	FAR2	185842399	185842571	Reproduction_QTL	178672354	198641177	QTL_ID=16604	Name=Reproductive seasonality
Chr.3	LOC114114036	182625479	182626106	Reproduction_QTL	178672354	198641177	QTL_ID=16605	Name=Reproductive seasonality
Chr.3	LOC114114036	182625479	182626106	Reproduction_QTL	178672354	198641177	QTL_ID=16604	Name=Reproductive seasonality
Chr.3	LOC105613097	183029985	183030825	Reproduction_QTL	178672354	198641177	QTL_ID=16605	Name=Reproductive seasonality
Chr.3	LOC105613097	183029985	183030825	Reproduction_QTL	178672354	198641177	QTL_ID=16604	Name=Reproductive seasonality
Chr.3	LOC121819165	183267750	183268748	Reproduction_QTL	178672354	198641177	QTL_ID=16605	Name=Reproductive seasonality
Chr.3	LOC121819165	183267750	183268748	Reproduction_QTL	178672354	198641177	QTL_ID=16604	Name=Reproductive seasonality
Chr.3	LOC101108380	182616636	182618577	Reproduction_QTL	178672354	198641177	QTL_ID=16605	Name=Reproductive seasonality
Chr.3	LOC101108380	182616636	182618577	Reproduction_QTL	178672354	198641177	QTL_ID=16604	Name=Reproductive seasonality
Chr.3	ELFN2	181417870	181420000	Reproduction_QTL	178672354	198641177	QTL_ID=16605	Name=Reproductive seasonality
Chr.3	ELFN2	181417870	181420000	Reproduction_QTL	178672354	198641177	QTL_ID=16604	Name=Reproductive seasonality
Chr.3	DENND5B	183960001	184000000	Reproduction_QTL	178672354	198641177	QTL_ID=16605	Name=Reproductive seasonality
Chr.3	DENND5B	183960001	184000000	Reproduction_QTL	178672354	198641177	QTL_ID=16604	Name=Reproductive seasonality
Chr.10	POLR1D	32601077	32601103	Reproduction_QTL	24160304	62126496	QTL_ID=12923	Name=Testes weight
Chr.10	LOC101116412	34568011	34568050	Reproduction_QTL	24160304	62126496	QTL_ID=12923	Name=Testes weight
Chr.10	LOC101110773	29499947	29499987	Reproduction_QTL	24160304	62126496	QTL_ID=12923	Name=Testes weight
Chr.10	FLT3	32265629	32265672	Reproduction_QTL	24160304	62126496	QTL_ID=12923	Name=Testes weight
Chr.10	LOC101104507	61767109	61767167	Reproduction_QTL	24160304	62126496	QTL_ID=12923	Name=Testes weight
Chr.10	LOC101113603	31747926	31747994	Reproduction_QTL	24160304	62126496	QTL_ID=12923	Name=Testes weight
Chr.10	MTIF3	32757760	32757834	Reproduction_QTL	24160304	62126496	QTL_ID=12923	Name=Testes weight
Chr.10	SLC46A3	31728371	31728455	Reproduction_QTL	24160304	62126496	QTL_ID=12923	Name=Testes weight
Chr.10	FLT1	32094837	32094922	Reproduction_QTL	24160304	62126496	QTL_ID=12923	Name=Testes weight
Chr.10	ACOD1	52681663	52681753	Reproduction_QTL	24160304	62126496	QTL_ID=12923	Name=Testes weight
Chr.10	LOC114116612	30678642	30678738	Reproduction_QTL	24160304	62126496	QTL_ID=12923	Name=Testes weight
Chr.10	RXFP2	29575509	29575606	Reproduction_QTL	24160304	62126496	QTL_ID=12923	Name=Testes weight
Chr.10	URAD	32354834	32354931	Reproduction_QTL	24160304	62126496	QTL_ID=12923	Name=Testes weight
Chr.10	LOC114116741	35022842	35022949	Reproduction_QTL	24160304	62126496	QTL_ID=12923	Name=Testes weight
Chr.10	TNFRSF19	34740465	34740583	Reproduction_QTL	24160304	62126496	QTL_ID=12923	Name=Testes weight
Chr.10	FBXL3	52739591	52739714	Reproduction_QTL	24160304	62126496	QTL_ID=12923	Name=Testes weight
Chr.10	CDX2	32369232	32369362	Reproduction_QTL	24160304	62126496	QTL_ID=12923	Name=Testes weight
Chr.10	PAN3	32112356	32112497	Reproduction_QTL	24160304	62126496	QTL_ID=12923	Name=Testes weight
Chr.10	B3GLCT	29945183	29945328	Reproduction_QTL	24160304	62126496	QTL_ID=12923	Name=Testes weight
Chr.10	PIBF1	48275639	48275790	Reproduction_QTL	24160304	62126496	QTL_ID=12923	Name=Testes weight
Chr.10	DACH1	46845456	46845612	Reproduction_QTL	24160304	62126496	QTL_ID=12923	Name=Testes weight
Chr.10	CLN5	52718784	52718950	Reproduction_QTL	24160304	62126496	QTL_ID=12923	Name=Testes weight
Chr.10	LNX2	32602753	32602957	Reproduction_QTL	24160304	62126496	QTL_ID=12923	Name=Testes weight
Chr.10	LOC114116695	55559235	55559475	Reproduction_QTL	24160304	62126496	QTL_ID=12923	Name=Testes weight
Chr.10	LOC105610254	31758563	31758814	Reproduction_QTL	24160304	62126496	QTL_ID=12923	Name=Testes weight
Chr.10	LOC101113604	32566127	32566392	Reproduction_QTL	24160304	62126496	QTL_ID=12923	Name=Testes weight
Chr.10	LOC121820442	31837842	31838259	Reproduction_QTL	24160304	62126496	QTL_ID=12923	Name=Testes weight
Chr.10	LOC121820443	32356272	32356824	Reproduction_QTL	24160304	62126496	QTL_ID=12923	Name=Testes weight
Chr.10	LOC121820495	31798530	31799133	Reproduction_QTL	24160304	62126496	QTL_ID=12923	Name=Testes weight
Chr.10	KL	28392934	28393756	Reproduction_QTL	24160304	62126496	QTL_ID=12923	Name=Testes weight
Chr.10	LOC114116613	32194086	32196218	Reproduction_QTL	24160304	62126496	QTL_ID=12923	Name=Testes weight
Chr.10	PCDH9	40940001	40942539	Reproduction_QTL	24160304	62126496	QTL_ID=12923	Name=Testes weight
Chr.10	FRY	29280001	29320000	Reproduction_QTL	24160304	62126496	QTL_ID=12923	Name=Testes weight
Chr.10	HMGB1	30520001	30560000	Reproduction_QTL	24160304	62126496	QTL_ID=12923	Name=Testes weight
Chr.18	TGM7	52887269	52887270	Reproduction_QTL	1	57496608	QTL_ID=12926	Name=Testes weight
Chr.18	TGM7	52887269	52887270	Reproduction_QTL	1	57496608	QTL_ID=12924	Name=Testes weight
Chr.18	COMMD4	31140919	31140922	Reproduction_QTL	1	57496608	QTL_ID=12926	Name=Testes weight
Chr.18	COMMD4	31140919	31140922	Reproduction_QTL	1	57496608	QTL_ID=12924	Name=Testes weight
Chr.18	PPCDC	31330491	31330495	Reproduction_QTL	1	57496608	QTL_ID=12926	Name=Testes weight
Chr.18	PPCDC	31330491	31330495	Reproduction_QTL	1	57496608	QTL_ID=12924	Name=Testes weight
Chr.18	FAM219B	31452818	31452822	Reproduction_QTL	1	57496608	QTL_ID=12926	Name=Testes weight
Chr.18	FAM219B	31452818	31452822	Reproduction_QTL	1	57496608	QTL_ID=12924	Name=Testes weight
Chr.18	ARPIN	20618150	20618159	Reproduction_QTL	1	57496608	QTL_ID=12926	Name=Testes weight
Chr.18	ARPIN	20618150	20618159	Reproduction_QTL	1	57496608	QTL_ID=12924	Name=Testes weight
Chr.18	RLBP1	20037050	20037062	Reproduction_QTL	1	57496608	QTL_ID=12926	Name=Testes weight
Chr.18	RLBP1	20037050	20037062	Reproduction_QTL	1	57496608	QTL_ID=12924	Name=Testes weight
Chr.18	TMEM266	29198624	29198638	Reproduction_QTL	1	57496608	QTL_ID=12926	Name=Testes weight
Chr.18	TMEM266	29198624	29198638	Reproduction_QTL	1	57496608	QTL_ID=12924	Name=Testes weight
Chr.18	MPI	31464128	31464144	Reproduction_QTL	1	57496608	QTL_ID=12926	Name=Testes weight
[truncated: 18,501 more rows]
[truncated: 3 more columns]

## Sheet: Table S7
Table S7. Hetian sheep candidate genes overlapped by FST&θπ methods.
CHROM	BIN_START	BIN_END	Pi_HT	Pi_CM	MEAN_FST	Log2Piratio（Pi_HT/Pi_CM）	Gene
Chr.6	118220001	118260000	3.68e-05	0.000963501	0.166904	-4.71087
Chr.6	118300001	118340000	7.21e-05	0.00115882	0.163084	-4.00702	PDE6B/ATP5ME/LOC121819861
Chr.6	118280001	118320000	6.9e-05	0.00109582	0.161196	-3.9894	SLC49A3
Chr.6	118240001	118280000	8.62e-05	0.00126164	0.16231	-3.87122
Chr.6	118200001	118240000	6.84e-05	0.000957592	0.162632	-3.80697	CPLX1
Chr.6	118260001	118300000	0.000103791	0.00132875	0.162564	-3.67832	PCGF3
Chr.5	51860001	51900000	6.92e-05	0.000823718	0.238695	-3.57252
Chr.4	28300001	28340000	0.000166338	0.00182818	0.271859	-3.45822	HDAC9
Chr.1	121800001	121840000	0.000234885	0.00244523	0.342213	-3.37994
Chr.5	51880001	51920000	5.55e-05	0.000546023	0.211528	-3.29792	ARHGAP26
Chr.2	42100001	42140000	0.000202371	0.00176109	0.214732	-3.12139	NKX3-1
Chr.7	90560001	90600000	0.000380652	0.002761	0.248615	-2.85865
Chr.4	28280001	28320000	0.000194484	0.00139332	0.25733	-2.8408
Chr.13	50860001	50900000	0.000241024	0.00160723	0.222982	-2.73733	RNF24
Chr.11	40300001	40340000	0.000124845	0.000827571	0.647857	-2.72875
Chr.6	89740001	89780000	0.000522059	0.00335087	0.29037	-2.68225
Chr.10	37960001	38000000	0.000166379	0.00105187	0.239216	-2.66041
Chr.7	50380001	50420000	0.000245546	0.00154991	0.174104	-2.65812
Chr.2	91120001	91160000	0.000443072	0.0027963	0.343727	-2.65791
Chr.6	89760001	89800000	0.000485843	0.00304477	0.295542	-2.64777	LOC105615523
Chr.6	70620001	70660000	0.000233488	0.00145696	0.36198	-2.64154	LOC114115410
Chr.2	124320001	124360000	0.000469332	0.00284695	0.154265	-2.60074
Chr.10	7520001	7560000	0.000863053	0.00523039	0.30608	-2.5994
Chr.2	218320001	218360000	0.000418686	0.00245774	0.161897	-2.55339
Chr.5	51900001	51940000	0.000124091	0.000718063	0.195874	-2.53271
Chr.6	118120001	118160000	8.27e-05	0.000475756	0.21037	-2.52404
Chr.10	37980001	38020000	0.000195169	0.00111123	0.235209	-2.50936
Chr.7	50360001	50400000	0.000307492	0.00174844	0.161395	-2.50745	ALDH1A2
Chr.13	23720001	23760000	0.000496789	0.00280565	0.169937	-2.49763	OTUD1
Chr.11	55680001	55720000	0.000294659	0.00161517	0.291216	-2.45457	KCTD2/LOC101122710
Chr.4	71660001	71700000	0.000308689	0.00167848	0.148846	-2.44293
Chr.11	55700001	55740000	0.000254233	0.00135042	0.268615	-2.40918	ATP5PD
Chr.4	24640001	24680000	0.000388811	0.00205593	0.152346	-2.40265
Chr.3	163520001	163560000	0.000205873	0.0010799	0.137838	-2.39107	CDK2/RAB5B
Chr.7	90580001	90620000	0.00049457	0.00256537	0.260208	-2.37492	TSHR/LOC106991294
Chr.4	24700001	24740000	0.000300223	0.00154663	0.167786	-2.36502
Chr.5	6380001	6420000	0.000245393	0.00126078	0.136144	-2.36115	LOC121819589/EPS15L1
Chr.1	121780001	121820000	0.000379036	0.00192485	0.293348	-2.34434
Chr.2	42080001	42120000	0.000384974	0.00195458	0.141046	-2.34403	NKX2-6
Chr.11	11520001	11560000	0.000411618	0.00205661	0.285125	-2.32089
Chr.4	71640001	71680000	0.000242089	0.00120025	0.147588	-2.30973
Chr.13	53560001	53600000	9.86e-05	0.000483695	0.135816	-2.29503	UCKL1/LOC114117598
Chr.6	70680001	70720000	0.000391548	0.00191887	0.480465	-2.293
Chr.6	118040001	118080000	0.000326618	0.00159872	0.206035	-2.29124	LOC121819860/LOC114115366/FGFRL1/SLC26A1/IDUA
Chr.19	13300001	13340000	0.000382006	0.00186569	0.159625	-2.28804	LOC101122932/RPL14/ZNF619
Chr.1	270200001	270240000	0.000268729	0.00130694	0.191193	-2.28197
Chr.4	120840001	120880000	0.000558667	0.0027168	0.171361	-2.28185
Chr.10	7440001	7480000	0.000992451	0.00482337	0.27535	-2.28097
Chr.2	31580001	31620000	0.00024032	0.0011679	0.156133	-2.28089	AOPEP
Chr.5	51840001	51880000	0.000243107	0.00117776	0.192824	-2.27638
Chr.1	107640001	107680000	0.000515582	0.0024741	0.141792	-2.26263	LOC101111069
Chr.4	120820001	120860000	0.00095717	0.00452674	0.189879	-2.24163	PTPRN2
Chr.2	91100001	91140000	0.000736872	0.00345375	0.345248	-2.22868
Chr.18	31320001	31360000	0.00031084	0.00145637	0.229973	-2.22813	SCAMP5
Chr.2	218300001	218340000	0.000670795	0.003064	0.181228	-2.19147
Chr.1	143020001	143060000	0.000441358	0.00200343	0.137687	-2.18245
Chr.18	31180001	31220000	0.00065827	0.0029841	0.189174	-2.18054	LOC121817103/C18H15orf39
Chr.18	31160001	31200000	0.000772945	0.00347815	0.179849	-2.16988	LOC105603153
Chr.11	40320001	40360000	0.000226197	0.00101735	0.599019	-2.16916	GJD3
Chr.16	33420001	33460000	0.000516634	0.00232296	0.152247	-2.16875
Chr.12	38840001	38880000	0.000398783	0.00178592	0.19081	-2.16299
Chr.10	37940001	37980000	0.000177971	0.000791742	0.217752	-2.15339
Chr.18	31200001	31240000	0.000479855	0.00213287	0.2173	-2.15213
Chr.2	218280001	218320000	0.000804367	0.00356373	0.209872	-2.14746	TRNAS-GGA
Chr.11	11500001	11540000	0.000417532	0.00184705	0.136986	-2.14526
Chr.6	89720001	89760000	0.00060608	0.0026219	0.250651	-2.11303
Chr.10	37840001	37880000	0.000121676	0.000524001	0.141218	-2.10652
Chr.11	40280001	40320000	0.000138985	0.000596022	0.627711	-2.10044	RARA
Chr.3	163540001	163580000	0.000222074	0.000949638	0.136571	-2.09634	DGKA/PMEL
Chr.17	64680001	64720000	0.000550674	0.00235323	0.194683	-2.09537	CMKLR1
Chr.10	38000001	38040000	0.00024333	0.00103743	0.214175	-2.09203
Chr.6	70700001	70740000	0.000321373	0.00136773	0.407384	-2.08946
Chr.1	143000001	143040000	0.000429145	0.00182487	0.147628	-2.08826	NRIP1
Chr.19	21940001	21980000	0.000723354	0.00306761	0.18025	-2.08434	SUMF1
Chr.4	120800001	120840000	0.00104536	0.00443172	0.150183	-2.08387
Chr.2	21800001	21840000	0.000354305	0.0014974	0.196756	-2.0794	BAAT/LOC101106149
Chr.11	55660001	55700000	0.000467735	0.00196625	0.280567	-2.07168
Chr.6	89780001	89820000	0.000440451	0.00184478	0.250036	-2.0664	LOC101104661
Chr.13	53540001	53580000	0.000179766	0.00074792	0.167427	-2.05676	ZNF512B/LOC114117706/SAMD10
Chr.7	90540001	90580000	0.000643131	0.00265208	0.283728	-2.04394
Chr.13	56760001	56800000	0.000286482	0.00118055	0.140679	-2.04294
Chr.10	37820001	37860000	0.000149579	0.000615083	0.146789	-2.03987
Chr.3	185780001	185820000	0.000610396	0.00250119	0.155074	-2.0348
Chr.13	23700001	23740000	0.000654374	0.00268099	0.155096	-2.03458	C13H10orf67
Chr.7	50480001	50520000	0.000599592	0.00245622	0.20253	-2.03439
Chr.1	162820001	162860000	0.000768275	0.00313599	0.195255	-2.02923	EPHA6
Chr.10	7740001	7780000	0.000809525	0.00327956	0.138388	-2.01835
Chr.6	118060001	118100000	0.000476554	0.00192724	0.190558	-2.01582	DGKQ
Chr.18	54260001	54300000	0.000810517	0.00325548	0.163525	-2.00596	CATSPERB
Chr.7	56640001	56680000	0.000604349	0.00241965	0.205074	-2.00134
Chr.6	118140001	118180000	0.000118617	0.000474227	0.151621	-1.99927
Chr.12	63360001	63400000	0.000490492	0.00195159	0.357922	-1.99235	SHCBP1L
Chr.12	50800001	50840000	0.000377749	0.00148927	0.16449	-1.97911	NOC2L/LOC114117241/PERM1/PLEKHN1/KLHL17
Chr.11	11540001	11580000	0.000613992	0.00241815	0.294565	-1.97761
Chr.2	60380001	60420000	0.000868866	0.00341321	0.220939	-1.97392	PCSK5
Chr.13	56740001	56780000	0.00023524	0.000923573	0.156722	-1.97309	EDN3
Chr.6	70640001	70680000	0.00035825	0.00140336	0.453586	-1.96985
Chr.18	54280001	54320000	0.000766967	0.00300407	0.187378	-1.96968	TC2N
Chr.1	121820001	121860000	0.000456161	0.00178489	0.259337	-1.96822
Chr.20	10960001	11000000	0.000676003	0.00262503	0.160275	-1.95723	FGD2/LOC105603679
Chr.2	114820001	114860000	0.000538748	0.00208971	0.208303	-1.95562	LOC121818685/LOC121818684/LOC121818686/ARHGEF4
Chr.15	50520001	50560000	0.000328014	0.00126408	0.255987	-1.94626	INPPL1/TRNAG-CCC/FOLR2
Chr.6	89580001	89620000	0.000752623	0.00287901	0.207082	-1.93557	LOC121819875/LOC121819876
Chr.19	21960001	22000000	0.00067588	0.00256755	0.182693	-1.92555
Chr.4	94300001	94340000	0.000812113	0.00308405	0.244318	-1.92507
Chr.9	27900001	27940000	0.000419439	0.00158761	0.196867	-1.92032
Chr.2	114840001	114880000	0.000389364	0.00147298	0.239318	-1.91955
Chr.12	63340001	63380000	0.000575975	0.00217564	0.319214	-1.91736	DHX9
Chr.13	53580001	53620000	0.000191401	0.000719532	0.147582	-1.91046	DNAJC5/LOC114117599
Chr.6	70660001	70700000	0.000522695	0.00196425	0.549082	-1.90994
Chr.10	7460001	7500000	0.0011189	0.00420188	0.252913	-1.90895
Chr.2	218340001	218380000	0.000868739	0.00324309	0.168183	-1.90037
Chr.12	38860001	38900000	0.000343508	0.00128094	0.193616	-1.89879	LOC121820778/DNM3
Chr.6	71000001	71040000	0.000625502	0.00232995	0.24765	-1.89721
Chr.24	25700001	25740000	0.000748961	0.00278649	0.174407	-1.89549
Chr.7	20740001	20780000	0.000409685	0.00152388	0.247303	-1.89516	TM9SF1/NEDD8/LOC101115461/CHMP4A/TSSK4
Chr.4	47500001	47540000	0.000593009	0.00219885	0.233857	-1.89062
Chr.4	94360001	94400000	0.000659131	0.00244289	0.178626	-1.88995	CALU
Chr.12	38820001	38860000	0.000370412	0.0013655	0.170814	-1.88223
Chr.3	163560001	163600000	0.000223227	0.000821102	0.154299	-1.87905	PYM1
Chr.13	53500001	53540000	0.000174823	0.000640224	0.1436	-1.87268	PRPF6/RGS19/TCEA2/SOX18/C13H20orf204
Chr.6	71020001	71060000	0.000675144	0.00246921	0.216571	-1.87078
Chr.15	10800001	10840000	0.00082607	0.00300794	0.157583	-1.86444
Chr.13	51100001	51140000	0.000569329	0.00207136	0.18598	-1.86324	CENPB
Chr.4	94280001	94320000	0.000619082	0.00222036	0.209303	-1.84259
Chr.13	53520001	53560000	0.000228281	0.000814367	0.18093	-1.83487
Chr.3	111720001	111760000	0.000317536	0.00113227	0.147994	-1.83423
Chr.6	118020001	118060000	0.000164827	0.000587432	0.169932	-1.83347
Chr.10	7540001	7580000	0.00105409	0.00374898	0.203004	-1.8305
Chr.11	40260001	40300000	0.000346964	0.001234	0.585912	-1.83048	LOC121820693/WIPF2/CDC6
Chr.4	71680001	71720000	0.000464076	0.00163931	0.148002	-1.82066
Chr.4	24720001	24760000	0.000475645	0.00166048	0.172003	-1.80364
Chr.4	28320001	28360000	0.000690285	0.00239083	0.156043	-1.79225
Chr.4	94340001	94380000	0.000978137	0.00337685	0.20722	-1.78757
Chr.12	79700001	79740000	0.00137474	0.00472676	0.192315	-1.78169	LGR6
Chr.15	61480001	61520000	0.000748215	0.00256	0.233001	-1.77462
Chr.2	235340001	235380000	0.000367599	0.00124921	0.142317	-1.76481	LOC114113418/LOC114113468
Chr.5	51820001	51860000	0.000375887	0.00127705	0.15819	-1.76444
Chr.1	71420001	71460000	0.000688323	0.00232743	0.227618	-1.75758
Chr.11	34980001	35020000	0.000810662	0.00273912	0.156517	-1.75654	MAP2K3
Chr.18	31140001	31180000	0.00063274	0.00212938	0.135072	-1.75075	LOC121817104/COMMD4/LOC105603152
Chr.23	44540001	44580000	0.000619047	0.00207378	0.431321	-1.74414
Chr.5	51920001	51960000	0.00031578	0.00105697	0.190097	-1.74294
Chr.1	270180001	270220000	0.000531277	0.00177082	0.191317	-1.73688
Chr.2	233840001	233880000	0.000672789	0.00224218	0.205215	-1.73668
Chr.6	97540001	97580000	0.000662195	0.0021971	0.227966	-1.73027
Chr.15	3820001	3860000	0.00127325	0.00422177	0.142218	-1.72933
Chr.1	28060001	28100000	0.0004127	0.00136509	0.267135	-1.72583
Chr.15	73380001	73420000	0.000621039	0.00204922	0.386063	-1.72232
Chr.6	97560001	97600000	0.000698701	0.00230381	0.196906	-1.72127
Chr.10	7500001	7540000	0.00108288	0.00357012	0.200222	-1.7211
Chr.15	2120001	2160000	0.00127825	0.00420047	0.137715	-1.71638
Chr.15	2140001	2180000	0.00115423	0.00378425	0.147082	-1.71308
Chr.3	89860001	89900000	0.00138147	0.00451033	0.244573	-1.70703
Chr.1	96140001	96180000	0.000776381	0.00253445	0.228808	-1.70684
Chr.5	51800001	51840000	0.000467775	0.00151806	0.175759	-1.69834
Chr.2	114860001	114900000	0.000786723	0.00255219	0.269186	-1.69781	FAM168B
Chr.8	24780001	24820000	0.00114871	0.00370031	0.24343	-1.68763
Chr.3	215100001	215140000	0.000337546	0.00108541	0.217765	-1.68508	MICAL3
Chr.3	119460001	119500000	0.00071465	0.0022915	0.178483	-1.68098
Chr.13	53440001	53480000	0.000432404	0.00138418	0.136559	-1.67858	OPRL1/NPBWR2
Chr.9	36460001	36500000	0.000411261	0.00131411	0.151033	-1.67596	LOC101116323
Chr.7	93960001	94000000	0.00122534	0.00388979	0.15161	-1.66651
Chr.7	93940001	93980000	0.00112992	0.00356708	0.161553	-1.65852
Chr.13	61500001	61540000	0.00034816	0.00109174	0.237984	-1.64881	NOL4L/LOC121816201/ASXL1
Chr.6	79860001	79900000	0.00213349	0.00666233	0.138285	-1.64281
Chr.1	270220001	270260000	0.000341334	0.00106486	0.171211	-1.64141
Chr.1	96120001	96160000	0.000564007	0.00173774	0.159265	-1.62343
Chr.26	460001	500000	0.000762126	0.00233813	0.21018	-1.61725
Chr.24	25640001	25680000	0.00104083	0.00319247	0.142868	-1.61694
Chr.19	21980001	22020000	0.000497147	0.00152232	0.154588	-1.61453	SETMAR
Chr.1	28140001	28180000	0.000409419	0.00125164	0.191761	-1.61217
Chr.4	47520001	47560000	0.000543759	0.00166117	0.244951	-1.61116	LHFPL3
Chr.16	33400001	33440000	0.000814255	0.00248226	0.173032	-1.6081
Chr.18	54300001	54340000	0.000693204	0.00210729	0.165985	-1.60404
Chr.23	44500001	44540000	0.000621415	0.00188846	0.40653	-1.60358
Chr.4	77160001	77200000	0.000865987	0.00263053	0.140744	-1.60294	LOC121819373
Chr.2	91940001	91980000	0.00143331	0.00433181	0.14792	-1.59562
Chr.16	3520001	3560000	0.000569416	0.00172058	0.136799	-1.59534
Chr.3	111760001	111800000	0.000897967	0.00271268	0.155065	-1.59498
Chr.6	118100001	118140000	0.000265847	0.000802981	0.185437	-1.59477	GAK
Chr.4	24620001	24660000	0.000877599	0.0026497	0.15051	-1.5942
Chr.2	137720001	137760000	0.000623541	0.00187559	0.186689	-1.58879
Chr.9	27920001	27960000	0.000500024	0.00150184	0.199918	-1.58666	NSMCE2
Chr.7	90520001	90560000	0.00107033	0.00320913	0.196148	-1.58413
Chr.17	53840001	53880000	0.000428369	0.00128282	0.27825	-1.58239
Chr.15	3800001	3840000	0.00144246	0.00429342	0.207748	-1.5736
Chr.15	61500001	61540000	0.000963518	0.0028675	0.176865	-1.57341
Chr.15	3840001	3880000	0.00154752	0.00460427	0.168186	-1.57301
Chr.1	71400001	71440000	0.00107339	0.00319036	0.220102	-1.57154
Chr.11	55720001	55760000	0.000803149	0.00238351	0.203698	-1.56935	LOC114116818/TRNAR-CCU/TRNAR-UCG/MRPL58
Chr.15	61440001	61480000	0.000732144	0.00216545	0.187646	-1.56447
Chr.3	113640001	113680000	0.000747877	0.00220753	0.154125	-1.56156
Chr.18	37280001	37320000	0.00134586	0.00396611	0.214414	-1.5592
Chr.11	11560001	11600000	0.000617205	0.00180865	0.183252	-1.55109
Chr.2	137740001	137780000	0.00108269	0.00316979	0.174613	-1.54977	METAP1D
Chr.4	94320001	94360000	0.00109498	0.00319961	0.224372	-1.54699	HILPDA/FAM71F2
Chr.7	56940001	56980000	0.00147858	0.00430491	0.180252	-1.54177
Chr.2	137700001	137740000	0.000281384	0.00081749	0.165124	-1.53866	DLX2/DLX1
Chr.1	70580001	70620000	0.000420259	0.00121751	0.148695	-1.53458	FNBP1L/LOC114113093
Chr.10	37760001	37800000	0.000199158	0.000575598	0.151646	-1.53115
Chr.10	7420001	7460000	0.00130248	0.00375812	0.24052	-1.52875
Chr.1	162840001	162880000	0.00119586	0.00344848	0.150818	-1.52791
Chr.4	94500001	94540000	0.00070289	0.0020252	0.194008	-1.52669	ATP6V1FNB/FLNC/ATP6V1F
Chr.11	55640001	55680000	0.000544753	0.00156673	0.230779	-1.52408	SLC16A5/ARMC7
Chr.16	45500001	45540000	0.00126512	0.00363214	0.173595	-1.52155
Chr.17	14800001	14840000	0.000846902	0.00243104	0.157624	-1.52131
Chr.15	11180001	11220000	0.00216099	0.00619407	0.468925	-1.5192
Chr.23	44520001	44560000	0.000508891	0.00145754	0.408596	-1.51811
Chr.1	28080001	28120000	0.000509909	0.00145796	0.242305	-1.51564
Chr.24	25660001	25700000	0.0012405	0.00354657	0.139417	-1.5155	KATNIP
Chr.9	53240001	53280000	0.0015263	0.00435217	0.180265	-1.5117
Chr.15	2100001	2140000	0.00144208	0.00410605	0.160437	-1.5096	GRIA4
Chr.4	24800001	24840000	0.00180242	0.00512434	0.281711	-1.50743
Chr.7	90600001	90640000	0.000808427	0.00229514	0.217098	-1.50539
Chr.13	63940001	63980000	0.000647473	0.00183796	0.203048	-1.50521	PIGU
Chr.13	50880001	50920000	4.17e-05	0.000118224	0.157946	-1.50302
Chr.13	50840001	50880000	0.000603328	0.00170911	0.161576	-1.50223
Chr.4	36880001	36920000	0.000791409	0.00223436	0.230782	-1.49737	SEMA3D
Chr.17	31480001	31520000	0.000824146	0.00232583	0.318585	-1.49677
Chr.3	119560001	119600000	0.000945103	0.00265878	0.150407	-1.49222
Chr.1	121760001	121800000	0.000815054	0.00227621	0.189401	-1.48167
Chr.6	70720001	70760000	0.000228927	0.000639165	0.519856	-1.4813
Chr.15	73400001	73440000	0.000954468	0.00266451	0.314441	-1.4811
Chr.11	55600001	55640000	0.000557934	0.00155727	0.180069	-1.48085	SUMO2
Chr.20	10940001	10980000	0.000900379	0.00251082	0.164068	-1.47955	MTCH1/PI16
Chr.13	53420001	53460000	0.000356229	0.00099298	0.22089	-1.47896
Chr.2	176020001	176060000	0.00183487	0.00509217	0.211827	-1.4726
Chr.6	89600001	89640000	0.000817715	0.00226899	0.223241	-1.47238	LOC101103238
Chr.1	107020001	107060000	0.000440698	0.00121968	0.179883	-1.46864	LOC101108528
Chr.19	22040001	22080000	0.000926363	0.00256161	0.153679	-1.4674	LOC114109408
Chr.7	20720001	20760000	0.000540448	0.0014941	0.219257	-1.46705	GMPR2/TGM1/TINF2
Chr.1	150800001	150840000	0.00165608	0.00456965	0.206879	-1.46431	TRNAC-ACA
Chr.2	219280001	219320000	0.00105671	0.00291319	0.146038	-1.46302
Chr.15	61460001	61500000	0.000701943	0.00193427	0.191804	-1.46236
Chr.19	22020001	22060000	0.000815147	0.00224314	0.150142	-1.46039	LOC106991767/LOC105603432
Chr.24	25680001	25720000	0.000917808	0.0025104	0.14661	-1.45165
Chr.17	31460001	31500000	0.000958994	0.00262234	0.280303	-1.45126	LOC101122981
Chr.23	49240001	49280000	0.000670105	0.00183211	0.19961	-1.45105	DYM
Chr.2	233820001	233860000	0.000817512	0.00222999	0.216798	-1.44773
Chr.20	16980001	17020000	0.00075056	0.002046	0.233859	-1.44677	DLK2
Chr.16	3500001	3540000	0.00079466	0.002164	0.139301	-1.44529
Chr.15	10820001	10860000	0.00166794	0.00454147	0.175443	-1.44509
Chr.11	23040001	23080000	0.000738016	0.00200766	0.219577	-1.44379
Chr.6	84940001	84980000	0.000468551	0.00127429	0.169772	-1.44342
Chr.7	90500001	90540000	0.00110075	0.00299343	0.178988	-1.44331
Chr.26	10100001	10140000	0.00167564	0.00455257	0.231433	-1.44197
Chr.4	24780001	24820000	0.00120513	0.0032691	0.197304	-1.4397
Chr.24	4360001	4400000	0.000588171	0.00159391	0.157073	-1.43826	ZNF500/LOC114110676/NUDT16L1/ANKS3/DNAAF8
Chr.10	18520001	18560000	0.00115189	0.00311597	0.375613	-1.43568	LPAR6
Chr.9	48120001	48160000	0.000900002	0.00242701	0.160873	-1.43118
Chr.25	1560001	1600000	0.00171279	0.00461683	0.137881	-1.43055
Chr.6	118080001	118120000	0.000508138	0.00136666	0.156352	-1.42736	TMEM175
Chr.11	11580001	11620000	0.000705332	0.00189614	0.136838	-1.42669
Chr.3	111780001	111820000	0.00164655	0.00441928	0.216692	-1.42437
Chr.4	940001	980000	0.000260337	0.000698434	0.212553	-1.42374
Chr.16	31160001	31200000	0.00105102	0.00281894	0.16365	-1.42336
Chr.16	44520001	44560000	0.000964571	0.00258302	0.169018	-1.4211
Chr.15	3860001	3900000	0.00189477	0.00507209	0.156418	-1.42056
Chr.2	21840001	21880000	0.000959074	0.00256467	0.141999	-1.41906	PLPPR1
Chr.8	88820001	88860000	0.00141357	0.00376526	0.244939	-1.41341
Chr.5	35380001	35420000	0.00132285	0.00351645	0.140328	-1.41047	COMMD10
Chr.3	113620001	113660000	0.00102068	0.0026991	0.149605	-1.40295
Chr.9	53260001	53300000	0.00156573	0.00413687	0.139595	-1.4017
Chr.15	2080001	2120000	0.00197576	0.00521925	0.157686	-1.40143
Chr.20	17000001	17040000	0.000526331	0.00138827	0.213504	-1.39925	LOC121817410/TJAP1
Chr.11	39100001	39140000	0.000890272	0.00234821	0.195129	-1.39924	PIP4K2B/PSMB3
Chr.8	88840001	88880000	0.00172714	0.00452485	0.226095	-1.38948
Chr.15	11160001	11200000	0.0021872	0.00571214	0.462935	-1.38495
Chr.7	50500001	50540000	0.00103647	0.00270281	0.22559	-1.38278
Chr.3	111800001	111840000	0.00209166	0.00543942	0.237526	-1.3788
Chr.6	81920001	81960000	0.000824581	0.00214163	0.174405	-1.37698
Chr.2	219260001	219300000	0.00105119	0.00272475	0.142873	-1.3741
Chr.4	32180001	32220000	0.00125843	0.00325917	0.237222	-1.37288
Chr.8	88900001	88940000	0.00218802	0.00566275	0.307384	-1.37188
Chr.2	235320001	235360000	0.000462213	0.00119465	0.142777	-1.36996	KPNA6/DCDC2B/IQCC/LOC121818834/CCDC28B/TXLNA
Chr.3	90020001	90060000	0.00160386	0.00413704	0.242735	-1.36705
Chr.22	15720001	15760000	0.00164513	0.0042424	0.139093	-1.36668	LOC114110336
Chr.14	57600001	57640000	0.00192166	0.00494743	0.166066	-1.36433	LOC105601982/LOC114118161/ZNF175/LOC105601981
Chr.1	121920001	121960000	0.0012342	0.00317637	0.203018	-1.3638
Chr.22	41880001	41920000	0.001099	0.0028161	0.145828	-1.35751	DMBT1/LOC121817631
Chr.6	79880001	79920000	0.00236051	0.00602207	0.140748	-1.35116	TRNAY-GUA
Chr.2	231260001	231300000	0.000873278	0.00222748	0.137117	-1.3509
Chr.13	51080001	51120000	0.00122969	0.00313483	0.176789	-1.35009	CDC25B/AP5S1
Chr.11	34720001	34760000	0.000406848	0.00103682	0.218996	-1.3496
Chr.2	60360001	60400000	0.00155567	0.00394942	0.195111	-1.3441	RFK/LOC106990384
Chr.1	249740001	249780000	0.00176207	0.00447203	0.188019	-1.34366	LOC121818565
Chr.4	102960001	103000000	0.00100357	0.00254613	0.136319	-1.34316	DGKI
Chr.19	56900001	56940000	0.000575378	0.00145897	0.159094	-1.34237
Chr.2	52200001	52240000	0.000506961	0.00128437	0.159558	-1.34111
Chr.3	119420001	119460000	0.00130679	0.00331044	0.171749	-1.341
Chr.16	33560001	33600000	0.000786296	0.00199	0.176205	-1.33962
Chr.15	3780001	3820000	0.00194605	0.00492461	0.264778	-1.33946
Chr.11	55580001	55620000	0.000817688	0.00206598	0.145407	-1.3372
Chr.17	33120001	33160000	0.00138621	0.0035	0.250745	-1.33621
Chr.3	107700001	107740000	0.000365094	0.000921573	0.140328	-1.33583	ZFC3H1
Chr.17	9840001	9880000	0.000986426	0.00248645	0.13799	-1.3338	NR3C2
Chr.12	79720001	79760000	0.0021273	0.0053521	0.151782	-1.33108
Chr.19	21820001	21860000	0.000777153	0.00195445	0.189895	-1.33049	ITPR1
Chr.2	91140001	91180000	0.000538525	0.00135282	0.158371	-1.32888	DMRTA1
Chr.4	94520001	94560000	0.00096661	0.00242349	0.198334	-1.32608	LOC101105154/LOC114114441
Chr.10	37740001	37780000	0.000249426	0.000625338	0.139965	-1.32602
Chr.1	87480001	87520000	0.00101567	0.00254299	0.13585	-1.32409	SLC6A17
Chr.7	56960001	57000000	0.00131946	0.00330285	0.17077	-1.32376	DMXL2
Chr.16	39220001	39260000	0.00145181	0.00363405	0.199623	-1.32373	PR
Chr.15	73320001	73360000	0.000611216	0.00152271	0.195881	-1.31689
Chr.4	24820001	24860000	0.00172046	0.00428486	0.278616	-1.31645	AGMO
Chr.1	198840001	198880000	0.000877255	0.00218008	0.14461	-1.31331
Chr.15	50500001	50540000	0.000727571	0.00180502	0.192009	-1.31085	FOLR1/FOLR3
Chr.11	48420001	48460000	0.0010051	0.0024863	0.152292	-1.30666	SMURF2/CEP95
Chr.21	22440001	22480000	0.00103688	0.00256192	0.142929	-1.30498	NAV2
Chr.15	11140001	11180000	0.00205267	0.00506378	0.449211	-1.30271
Chr.11	11480001	11520000	0.000825578	0.00203433	0.144253	-1.30108
Chr.4	49220001	49260000	0.00141865	0.00349071	0.156391	-1.299
Chr.16	3480001	3520000	0.000976158	0.00239984	0.143102	-1.29775	LOC114118799
Chr.2	233900001	233940000	0.00117747	0.00289136	0.137859	-1.29606
Chr.3	3880001	3920000	0.000740783	0.00181728	0.207044	-1.29466	GTF3C5/CEL
Chr.2	233860001	233900000	0.00063766	0.00156172	0.188056	-1.29228
Chr.15	11120001	11160000	0.00125786	0.00307843	0.4109	-1.29122
Chr.21	47420001	47460000	5.98e-06	1.46e-05	0.15534	-1.29	SIRT3/LOC121817554/LOC121817553/PSMD13
Chr.23	48940001	48980000	0.000602486	0.00147009	0.207517	-1.2869
Chr.6	31760001	31800000	0.00123937	0.00302348	0.182942	-1.2866
Chr.15	3760001	3800000	0.00236633	0.00576009	0.196968	-1.28344
Chr.3	163500001	163540000	0.000500335	0.00121784	0.164142	-1.28336	LOC105612398/IKZF4/SUOX
Chr.10	37880001	37920000	0.000169348	0.000411041	0.165115	-1.27929
Chr.10	61700001	61740000	0.000793495	0.0019249	0.1754	-1.27849
Chr.24	4320001	4360000	0.000742312	0.00179736	0.152493	-1.27578
Chr.3	90200001	90240000	0.00139299	0.0033629	0.150497	-1.27152
Chr.2	52180001	52220000	0.000412501	0.000993741	0.150409	-1.26847	RNF38
Chr.4	81440001	81480000	0.00149312	0.00359453	0.17359	-1.26747
Chr.3	119440001	119480000	0.00095359	0.00229564	0.164985	-1.26746
Chr.1	28040001	28080000	0.000505674	0.00121561	0.20377	-1.2654	GLIS1
Chr.11	47860001	47900000	0.00155358	0.0037313	0.18639	-1.26408	CD79B/SCN4A
Chr.5	17160001	17200000	0.000718666	0.00172566	0.224311	-1.26375	LOC105609843
Chr.21	47160001	47200000	0.000588194	0.00141224	0.136823	-1.26362	PTDSS2/RNH1
Chr.3	46820001	46860000	0.000190869	0.000457408	0.152002	-1.2609
Chr.4	900001	940000	0.000756727	0.00181115	0.185163	-1.25906
Chr.19	3460001	3500000	0.00196549	0.00470361	0.216974	-1.25888
Chr.1	69600001	69640000	0.000996468	0.00238347	0.171942	-1.25817
Chr.15	3740001	3780000	0.00253427	0.00606029	0.166133	-1.25782
Chr.1	107560001	107600000	0.00163802	0.00391386	0.314871	-1.25664	LOC106990643
Chr.5	28060001	28100000	0.0020148	0.00480482	0.15482	-1.25385	CEP120
Chr.10	29560001	29600000	0.000847363	0.00201809	0.139359	-1.25194
Chr.8	20240001	20280000	0.00133585	0.00317706	0.184725	-1.24993	TRNAE-CUC
Chr.19	22060001	22100000	0.0012978	0.00308572	0.144779	-1.24954
Chr.9	30920001	30960000	0.00180935	0.00430063	0.232919	-1.24908	LOC101110068
Chr.4	94480001	94520000	0.000550047	0.00130706	0.168418	-1.2487	CCDC136
Chr.16	3460001	3500000	0.000937918	0.00222592	0.150664	-1.24687
Chr.15	73300001	73340000	0.00100377	0.00237758	0.205196	-1.24407	ALX4
Chr.8	88880001	88920000	0.00220614	0.00522524	0.274309	-1.24397
Chr.16	41560001	41600000	0.000929348	0.00219943	0.14586	-1.24284	LOC114118695/GOLPH3
Chr.16	49600001	49640000	0.00194917	0.00461164	0.200669	-1.24242
Chr.10	18500001	18540000	0.00123233	0.0029091	0.248012	-1.23918
Chr.8	36900001	36940000	0.00110579	0.0026095	0.182577	-1.2387
Chr.3	90180001	90220000	0.0018455	0.004352	0.144153	-1.23767
Chr.15	61420001	61460000	0.00131694	0.00310339	0.182218	-1.23666	TRNAK-CUU
Chr.5	14120001	14160000	0.000772768	0.00182062	0.135639	-1.23632
Chr.2	218260001	218300000	0.00164295	0.0038687	0.184776	-1.23556	MARCHF4
Chr.1	195300001	195340000	0.00153152	0.0036059	0.138533	-1.2354	MB21D2
Chr.5	17140001	17180000	0.000898593	0.00211115	0.202959	-1.23229	FEM1A
Chr.4	101460001	101500000	0.00104619	0.00244878	0.152748	-1.22692
Chr.2	215980001	216020000	0.00159224	0.00372633	0.140454	-1.2267
Chr.13	15700001	15740000	0.00156847	0.00367003	0.151389	-1.22643
Chr.5	5480001	5520000	0.00182829	0.00427758	0.139896	-1.2263	BST-2B/LOC101111628
Chr.4	96880001	96920000	0.00128	0.0029947	0.185932	-1.22627	PODXL/MKLN1
Chr.19	3480001	3520000	0.00193688	0.00452781	0.209638	-1.22508
Chr.2	72180001	72220000	0.000897431	0.00209636	0.153204	-1.22401	GLIS3
Chr.7	60340001	60380000	0.000308002	0.000718188	0.137906	-1.22142	SLC24A5/MYEF2
Chr.11	55560001	55600000	0.000708423	0.00165138	0.156381	-1.22099	NUP85
Chr.13	49580001	49620000	0.000610065	0.00142181	0.135102	-1.22069	LOC101110166
Chr.16	18360001	18400000	0.00125888	0.00293286	0.159876	-1.22017
Chr.22	23640001	23680000	0.00122224	0.00284333	0.23108	-1.21805	PDCD11/ATP5MK
Chr.11	34740001	34780000	0.000648493	0.00150725	0.21597	-1.21676
Chr.1	25260001	25300000	0.00022961	0.000533653	0.181169	-1.21672
Chr.1	243520001	243560000	0.00153815	0.00357424	0.144049	-1.21644
Chr.1	188740001	188780000	0.00128855	0.00299129	0.185126	-1.21502
Chr.20	16960001	17000000	0.000902187	0.00209242	0.236148	-1.21367	ABCC10
Chr.23	43200001	43240000	0.000503813	0.00116811	0.175017	-1.21322	CHMP1B
Chr.1	121740001	121780000	0.00160617	0.00370996	0.169204	-1.20778	SMIM11/KCNE2
Chr.6	31780001	31820000	0.00164205	0.00379079	0.150083	-1.207
Chr.19	22080001	22120000	0.00144459	0.00333456	0.139739	-1.20684
Chr.16	18340001	18380000	0.000953814	0.00219951	0.152028	-1.2054	NDUFAF2/SMIM15
Chr.4	96900001	96940000	0.00124616	0.00286727	0.179546	-1.20219
Chr.8	24760001	24800000	0.00176814	0.00405748	0.171158	-1.19835
Chr.3	42980001	43020000	0.000801002	0.00183444	0.179115	-1.19546
Chr.17	53820001	53860000	0.000538014	0.00123177	0.280049	-1.19502
Chr.13	56680001	56720000	0.000537281	0.00122966	0.148958	-1.19451
Chr.2	172900001	172940000	0.00108884	0.00249013	0.154533	-1.19343
Chr.3	42960001	43000000	0.000748407	0.00171078	0.187293	-1.19276	SPRED2
Chr.8	88860001	88900000	0.00198145	0.00452858	0.195828	-1.1925	TBXT
Chr.23	44340001	44380000	0.000311351	0.000711317	0.261849	-1.19195
Chr.1	122080001	122120000	0.000366091	0.000835776	0.144397	-1.19091
Chr.10	37860001	37900000	0.000190559	0.000434286	0.149508	-1.18841
Chr.23	43220001	43260000	0.000962256	0.00218974	0.170304	-1.18627	MPPE1/GNAL
Chr.26	16060001	16100000	0.00176509	0.00401478	0.203135	-1.18558	LOC106990546
Chr.18	31300001	31340000	0.000857225	0.0019465	0.179281	-1.18314	PPCDC/LOC114109108
Chr.2	42040001	42080000	0.00163918	0.00372055	0.165007	-1.18254
Chr.4	32200001	32240000	0.000864142	0.00196114	0.157748	-1.18235
Chr.17	71440001	71480000	0.000929747	0.00210737	0.136607	-1.18053	SUSD2
Chr.15	11100001	11140000	0.000946129	0.00214388	0.27033	-1.18012
Chr.14	57620001	57660000	0.00239203	0.00542008	0.154614	-1.18008	SIGLEC5
Chr.3	46800001	46840000	0.000244415	0.000552654	0.139373	-1.17704	USP34
Chr.7	49360001	49400000	0.000846433	0.00191376	0.137025	-1.17694	CCNB2/RNF111
Chr.2	214980001	215020000	0.00124688	0.00281738	0.254724	-1.17603	IKZF2
Chr.23	44360001	44400000	0.000358223	0.000809234	0.272305	-1.1757
Chr.11	30620001	30660000	0.00114323	0.00257738	0.137668	-1.17279
Chr.10	29540001	29580000	0.000754013	0.00169756	0.193499	-1.1708	RXFP2/LOC114116757
Chr.7	64140001	64180000	0.00123374	0.00277031	0.217471	-1.16701
Chr.2	156360001	156400000	0.00127577	0.00286366	0.179089	-1.16649
Chr.21	47180001	47220000	0.000566894	0.00127243	0.146109	-1.16644
Chr.2	218360001	218400000	0.00150055	0.00336047	0.139342	-1.16317
Chr.2	233920001	233960000	0.00182492	0.00408244	0.165285	-1.1616
Chr.24	15940001	15980000	0.00186248	0.00416342	0.153143	-1.16054
Chr.6	87600001	87640000	0.00141941	0.00316388	0.164572	-1.1564
Chr.21	7380001	7420000	0.00198433	0.00442215	0.149022	-1.1561
Chr.3	87520001	87560000	0.00070736	0.00157495	0.170187	-1.15479
Chr.15	76300001	76340000	0.000675068	0.00150254	0.162579	-1.1543	C1QTNF4/PTPMT1/KBTBD4/NDUFS3/FAM180B
Chr.1	96100001	96140000	0.000852731	0.00189617	0.139592	-1.15293
Chr.11	34760001	34800000	0.000777131	0.00172806	0.200055	-1.15292
Chr.10	37900001	37940000	0.000181494	0.000403061	0.136673	-1.15108
Chr.1	249720001	249760000	0.00221144	0.004905	0.174953	-1.14927
Chr.3	78400001	78440000	0.00196122	0.00434901	0.181198	-1.14894	PRKCE
Chr.10	37920001	37960000	0.000248738	0.000551169	0.154147	-1.14787
Chr.2	87180001	87220000	0.00111399	0.00246717	0.20461	-1.14712	ADAMTSL1
Chr.3	90000001	90040000	0.00119519	0.0026433	0.192571	-1.1451
Chr.21	6740001	6780000	0.00175506	0.00388014	0.236627	-1.14459
Chr.5	51780001	51820000	0.000631272	0.00139466	0.186864	-1.14358
Chr.1	107000001	107040000	0.00106691	0.00235702	0.178333	-1.14353
Chr.4	94540001	94580000	0.001775	0.00391425	0.14382	-1.14092
Chr.13	15680001	15720000	0.00147028	0.00324226	0.156758	-1.14091	USP6NL
Chr.1	1200001	1240000	0.00236701	0.00521465	0.141884	-1.1395
Chr.9	50180001	50220000	0.000970468	0.00213718	0.150288	-1.13896	LY96/ELOC/TMEM70
Chr.6	70440001	70480000	0.00104605	0.0023035	0.186653	-1.13888	PDGFRA
Chr.7	63840001	63880000	0.000571499	0.00125726	0.183593	-1.13746	DDHD1
Chr.8	24800001	24840000	0.00140196	0.0030819	0.173601	-1.13637
Chr.1	25280001	25320000	0.000228834	0.000502409	0.162512	-1.13456
Chr.4	81420001	81460000	0.0015803	0.0034658	0.218423	-1.13299
Chr.1	71380001	71420000	0.00100415	0.00219919	0.165523	-1.131	ARHGAP29
Chr.26	440001	480000	0.000964386	0.00211036	0.165918	-1.12981
Chr.4	24160001	24200000	0.00179284	0.00391548	0.179979	-1.12694
Chr.6	81900001	81940000	0.00140233	0.00305953	0.181276	-1.12548	EPHA5
Chr.3	185760001	185800000	0.00171023	0.00372882	0.156699	-1.12453
Chr.1	243500001	243540000	0.00211089	0.00459946	0.15582	-1.12361
Chr.5	1520001	1560000	0.00220487	0.00480181	0.150013	-1.12288	RUFY1/LOC114115093
Chr.15	3720001	3760000	0.00281852	0.00613499	0.193918	-1.12212
Chr.7	76880001	76920000	0.00160486	0.00349234	0.169158	-1.12175
Chr.2	136080001	136120000	0.00147842	0.00321634	0.163572	-1.12136
Chr.10	37800001	37840000	0.000243418	0.000529551	0.140641	-1.12133
Chr.1	23480001	23520000	0.00145824	0.00317133	0.156894	-1.12086
Chr.7	65300001	65340000	0.0012789	0.00277939	0.186823	-1.11986	SAMD4A
Chr.3	215060001	215100000	0.000958917	0.0020838	0.34777	-1.11974
Chr.3	215080001	215120000	0.000628347	0.00136525	0.322004	-1.11953
Chr.11	23060001	23100000	0.000607625	0.00131936	0.183398	-1.11859
Chr.17	64700001	64740000	0.000923434	0.0019996	0.161408	-1.11463
Chr.1	195160001	195200000	0.0019221	0.00416085	0.158159	-1.11419
Chr.2	176000001	176040000	0.00224166	0.00485214	0.223614	-1.11405
Chr.23	46560001	46600000	0.00193321	0.00418233	0.150996	-1.11331	LOXHD1
Chr.7	36400001	36440000	0.00146766	0.00316966	0.208152	-1.11081
Chr.18	54180001	54220000	0.00161831	0.00349493	0.1511	-1.11078
Chr.8	49100001	49140000	0.00148152	0.00319599	0.214952	-1.10918	CNR1
Chr.11	55540001	55580000	0.00101665	0.00219173	0.191414	-1.10825	GGA3/MIF4GD/MRPS7
Chr.15	5380001	5420000	0.00185328	0.00399366	0.145826	-1.10763	MMP13/LOC121816655
Chr.23	44380001	44420000	0.000351241	0.000755493	0.259488	-1.10496
Chr.19	21000001	21040000	0.00167802	0.00360852	0.138262	-1.10465
Chr.1	25180001	25220000	0.000246919	0.000530796	0.149253	-1.10412	FAF1
Chr.12	42500001	42540000	0.000479567	0.00102867	0.144086	-1.10098	KIF1B
Chr.4	87560001	87600000	0.0010357	0.00221992	0.156701	-1.0999
Chr.7	77240001	77280000	0.000588942	0.00126177	0.170018	-1.09925
Chr.24	19940001	19980000	0.000853691	0.0018277	0.158976	-1.09824	LOC101114079
Chr.7	76900001	76940000	0.00172945	0.0037023	0.156509	-1.09811	GPHN
Chr.12	38800001	38840000	0.00054506	0.00116517	0.147523	-1.09605
Chr.10	12340001	12380000	0.00209353	0.00447062	0.156062	-1.09454	VWA8
Chr.2	87160001	87200000	0.000839275	0.00179053	0.152969	-1.09317
Chr.24	4300001	4340000	0.000563262	0.00120105	0.149825	-1.09242	MGRN1/C24H16orf96/UBALD1
Chr.17	33140001	33180000	0.00276185	0.00588622	0.210575	-1.09171
Chr.23	51740001	51780000	0.0020304	0.00432581	0.177051	-1.09121
Chr.22	17380001	17420000	0.00165429	0.00352174	0.169408	-1.09008	BLNK
Chr.16	18900001	18940000	0.000686796	0.00146156	0.294349	-1.08956	LOC105602518
Chr.7	77260001	77300000	0.000465182	0.000989659	0.17186	-1.08914	LOC121819993
Chr.2	5500001	5540000	0.00153485	0.00326527	0.189944	-1.0891
Chr.25	34280001	34320000	0.00157597	0.00335257	0.136759	-1.08903	ANXA11
Chr.2	231060001	231100000	0.00142132	0.00302261	0.140698	-1.08856
Chr.1	198820001	198860000	0.00161828	0.00343507	0.142552	-1.08588
Chr.7	64160001	64200000	0.0010981	0.00233088	0.203297	-1.08587
Chr.16	45520001	45560000	0.00176961	0.00375406	0.218675	-1.08502
Chr.19	3500001	3540000	0.00136321	0.00288757	0.13929	-1.08285
Chr.9	37840001	37880000	0.00160849	0.00340524	0.154788	-1.08205
Chr.10	29780001	29820000	0.00140917	0.00298314	0.244689	-1.08199
Chr.15	21080001	21120000	0.00165888	0.00350899	0.196065	-1.08085
Chr.6	70980001	71020000	0.000921656	0.00194735	0.16299	-1.07921
Chr.10	13900001	13940000	0.00204197	0.00431192	0.135365	-1.07837	ENOX1
Chr.10	29580001	29620000	0.000787128	0.00166111	0.162099	-1.07748
Chr.13	49140001	49180000	0.000533204	0.00112327	0.278426	-1.07495
Chr.12	3300001	3340000	0.00116511	0.00245417	0.16441	-1.07477	NUCKS1
Chr.7	65280001	65320000	0.00145065	0.00305089	0.154685	-1.07253
Chr.21	6720001	6760000	0.00199731	0.0042001	0.190564	-1.07237	GRM5
Chr.8	49120001	49160000	0.000957368	0.00201293	0.157029	-1.07215
Chr.16	34620001	34660000	0.00235439	0.00494647	0.149421	-1.07105
Chr.1	122060001	122100000	0.000382915	0.000802818	0.138344	-1.06805
Chr.10	20280001	20320000	0.00102152	0.00214165	0.160974	-1.06801
Chr.23	44480001	44520000	0.000807772	0.00169256	0.346367	-1.06719	LOC101108009
Chr.10	29800001	29840000	0.00158762	0.00332397	0.245497	-1.06604
Chr.15	21120001	21160000	0.00159722	0.00334123	0.155252	-1.06482
Chr.10	38020001	38060000	0.000565873	0.00118104	0.163452	-1.06151
Chr.2	231240001	231280000	0.00152663	0.00318142	0.175823	-1.05932	PID1
Chr.10	7400001	7440000	0.00131927	0.00274913	0.144244	-1.05924
Chr.3	9280001	9320000	0.000909286	0.00189445	0.202731	-1.05897	ZBTB43
Chr.7	90480001	90520000	0.0015694	0.00326406	0.198737	-1.05645
Chr.17	53860001	53900000	0.00101496	0.00211061	0.232679	-1.05624	ANAPC5
Chr.13	49620001	49660000	0.000255453	0.000530899	0.155441	-1.05538
Chr.3	63580001	63620000	0.00106796	0.00221806	0.137617	-1.05444
Chr.19	48800001	48840000	0.000411924	0.000855369	0.162729	-1.05417	POC1A
Chr.1	198800001	198840000	0.00194849	0.00404374	0.156523	-1.05333
Chr.3	185840001	185880000	0.00103641	0.00214764	0.182406	-1.05116
Chr.2	42020001	42060000	0.0012091	0.00250292	0.169236	-1.04968
Chr.23	7540001	7580000	0.00170997	0.00353917	0.165742	-1.04944	CD226
Chr.4	77320001	77360000	0.00149262	0.00308924	0.340052	-1.04941
Chr.12	54580001	54620000	0.000285173	0.000589515	0.156127	-1.04769	DARS2/LOC114117421/LOC114117362/LOC121816044/LOC114117365/LOC114117359/LOC114117376/LOC114117364/LOC114117374/LOC114117420/LOC114117378/LOC114117363/ZBTB37
Chr.7	20760001	20800000	0.000261458	0.000540122	0.155127	-1.04671	REC8
Chr.1	63780001	63820000	0.00133741	0.0027625	0.143869	-1.04653	LOC105609232
Chr.24	27100001	27140000	0.000959576	0.00198165	0.264764	-1.04623	SEPHS2/ZNF48/ZNF771/DCTPP1
Chr.12	79680001	79720000	0.00210663	0.00434862	0.177559	-1.04562	UBE2T/PPP1R12B
Chr.15	21140001	21180000	0.00137828	0.00284469	0.154902	-1.0454
Chr.2	233940001	233980000	0.00141423	0.00291518	0.142402	-1.04357	DIS3L2
Chr.13	49600001	49640000	0.000276551	0.000568778	0.157262	-1.04032
Chr.4	94260001	94300000	0.000546543	0.0011239	0.144763	-1.04011	IMPDH1/PRRT4/LOC121819425
Chr.2	151720001	151760000	0.00142192	0.00291622	0.149822	-1.03626	LOC114113343
Chr.13	49120001	49160000	0.00060694	0.0012438	0.29564	-1.03513
Chr.21	4200001	4240000	0.00124901	0.00255853	0.160109	-1.03453
Chr.15	73540001	73580000	0.00124836	0.00255591	0.201649	-1.0338
Chr.2	137760001	137800000	0.00167315	0.00342517	0.140645	-1.03361
Chr.1	237360001	237400000	0.00198607	0.00406181	0.162717	-1.03221	IGSF10
Chr.9	18880001	18920000	0.00191686	0.00391686	0.145012	-1.03095
Chr.26	16080001	16120000	0.00213063	0.00435355	0.224195	-1.03091
Chr.16	65060001	65100000	0.00224201	0.00458054	0.180884	-1.03072
Chr.1	270160001	270200000	0.00109538	0.00223588	0.145669	-1.02941	LOC105608763/DYRK1A/LOC121818734
Chr.16	14780001	14820000	0.00178395	0.00364113	0.139472	-1.02931	CWC27
Chr.4	48180001	48220000	0.000686616	0.00140067	0.490181	-1.02854	ATXN7L1/EFCAB10
Chr.10	31740001	31780000	0.00138367	0.00281861	0.183243	-1.02648	LOC105610254
Chr.3	119400001	119440000	0.00134331	0.00273363	0.141031	-1.02503
Chr.14	50340001	50380000	0.00108092	0.00219728	0.28021	-1.02346	LOC101103174/LOC121816374/LOC121816375
Chr.1	150820001	150860000	0.00138455	0.00281412	0.143952	-1.02327
Chr.2	57360001	57400000	0.00151983	0.00308828	0.30852	-1.02289
Chr.10	18540001	18580000	0.00114243	0.00232137	0.382195	-1.02287	RB1
Chr.10	31760001	31800000	0.0014036	0.00285162	0.156414	-1.02265
Chr.19	48860001	48900000	0.000223715	0.000454103	0.17375	-1.02136	DUSP7
Chr.8	50520001	50560000	0.00170455	0.00345745	0.173095	-1.02032
Chr.12	22020001	22060000	0.00061226	0.00124178	0.147332	-1.02019
Chr.23	43020001	43060000	0.00154896	0.00313936	0.198925	-1.01917
Chr.1	72760001	72800000	0.00173311	0.00351047	0.152502	-1.0183
Chr.4	77180001	77220000	0.00146877	0.00297205	0.143061	-1.01685
Chr.15	3700001	3740000	0.00248371	0.0050247	0.166612	-1.01654
Chr.19	3440001	3480000	0.00242299	0.00490093	0.148719	-1.01627
Chr.20	5400001	5440000	0.00248244	0.00502039	0.163837	-1.01604	HCRTR2
Chr.4	24180001	24220000	0.00165534	0.00334768	0.199853	-1.01603	DGKB
Chr.17	71420001	71460000	0.00123534	0.00249792	0.154441	-1.01582
Chr.11	55780001	55820000	0.000915005	0.00184959	0.203328	-1.01535	OTOP2/OTOP3
Chr.8	36880001	36920000	0.00176594	0.00356915	0.146581	-1.01514
Chr.22	17180001	17220000	0.000997101	0.00201462	0.14062	-1.0147	CC2D2B
Chr.5	49260001	49300000	0.00035656	0.000720251	0.161346	-1.01435
Chr.11	55740001	55780000	0.00161421	0.00325866	0.223065	-1.01345	CDR2L
Chr.18	27820001	27860000	0.00135824	0.0027416	0.247409	-1.01328
Chr.7	77220001	77260000	0.000745149	0.00150308	0.166222	-1.01232
Chr.2	233800001	233840000	0.000999539	0.00201383	0.183136	-1.01061
Chr.2	216420001	216460000	0.00180437	0.00363301	0.179146	-1.00967	LOC114113297
Chr.24	34480001	34520000	0.00083309	0.00167731	0.149876	-1.00961	CCL24/CCL26
Chr.8	50500001	50540000	0.00178486	0.00359334	0.17929	-1.00951
Chr.4	51420001	51460000	0.00161128	0.00324365	0.149855	-1.00941	LOC121819400
Chr.11	26100001	26140000	0.00110105	0.0022127	0.146667	-1.00693	ZFP3/RABEP1
Chr.15	73420001	73460000	0.00115061	0.00230968	0.142659	-1.00529
Chr.16	52020001	52060000	0.00208248	0.00418022	0.1699	-1.00528
Chr.2	42000001	42040000	0.000871391	0.00174862	0.135327	-1.00482	LOC121818537/TRNAN-GUU
Chr.3	87500001	87540000	0.00100878	0.00202423	0.155135	-1.00476	CRIM1
Chr.4	101480001	101520000	0.00118108	0.00236904	0.158295	-1.0042
Chr.15	45240001	45280000	0.00100621	0.00201776	0.135654	-1.00382
Chr.19	48820001	48860000	0.000365471	0.000731685	0.188153	-1.00147
Chr.1	25240001	25280000	0.000270944	0.000540898	0.147598	-0.997362
Chr.4	51400001	51440000	0.00138773	0.0027702	0.153244	-0.997263
Chr.17	53940001	53980000	0.000812128	0.00161893	0.145	-0.995262	P2RX4
Chr.10	30660001	30700000	0.00173184	0.00345187	0.187949	-0.995072
Chr.20	36140001	36180000	0.00123916	0.00246971	0.169381	-0.994979	CDKAL1
Chr.4	960001	1000000	0.00138578	0.00276147	0.179737	-0.994738
Chr.11	18300001	18340000	0.00175094	0.00348208	0.136652	-0.99182	RAB11FIP4
Chr.10	7480001	7520000	0.00131449	0.00261289	0.149848	-0.991143
Chr.15	75520001	75560000	0.000956852	0.00190083	0.154169	-0.990262	ARHGAP1
Chr.21	41240001	41280000	0.000925576	0.00183831	0.267754	-0.989957	RCE1/LOC114110099/C21H11orf80
Chr.16	18380001	18420000	0.00200428	0.003979	0.184956	-0.989322
Chr.19	56880001	56920000	0.000738455	0.00146545	0.173358	-0.988762
Chr.1	121940001	121980000	0.00115322	0.00228737	0.146157	-0.988022
Chr.11	23080001	23120000	0.000682114	0.00135239	0.181512	-0.987426	SMG6
Chr.1	23200001	23240000	0.00164547	0.00325395	0.135224	-0.983692	LOC101115174
Chr.1	69300001	69340000	0.00102921	0.00203347	0.14089	-0.982406	LOC101116368/EPHX4/LOC121819721
Chr.1	111480001	111520000	0.00147111	0.00290596	0.252353	-0.98211	SLAMF6
Chr.14	52560001	52600000	0.00135277	0.00267138	0.141118	-0.981669	NKPD1/LOC121816532/PPP1R37
Chr.21	47300001	47340000	3.07e-05	6.06e-05	0.14012	-0.98163	LOC121817523/LOC121817505
Chr.16	44720001	44760000	0.00142427	0.00281105	0.16861	-0.980886
Chr.10	46880001	46920000	0.00124626	0.00245801	0.169934	-0.979886	DACH1
Chr.17	51520001	51560000	0.001401	0.00276299	0.175078	-0.979773
Chr.1	69580001	69620000	0.000819248	0.00161476	0.214352	-0.978948	RPAP2
Chr.17	62980001	63020000	0.00127259	0.00250711	0.140499	-0.978258
Chr.3	185820001	185860000	0.0011033	0.00217358	0.205174	-0.978248	FAR2/ERGIC2
Chr.4	32160001	32200000	0.00214643	0.00422657	0.213343	-0.977548
Chr.4	36900001	36940000	0.00107672	0.0021186	0.175666	-0.976468	LOC114114691
Chr.13	66020001	66060000	0.000943425	0.00185627	0.136368	-0.976427	RBL1
Chr.1	207460001	207500000	0.00242802	0.00477561	0.228447	-0.975905
Chr.19	48840001	48880000	0.000326596	0.000641928	0.192509	-0.974904	LOC121817246
Chr.4	49240001	49280000	0.00163146	0.00320262	0.135881	-0.973089
Chr.17	51540001	51580000	0.00161621	0.00317254	0.195643	-0.973024
Chr.6	67640001	67680000	0.00159165	0.00312345	0.138352	-0.972617	TRNAW-CCA
Chr.17	53960001	54000000	0.000657609	0.00128904	0.136559	-0.970995
Chr.6	81880001	81920000	0.00185368	0.00363356	0.229514	-0.970992
Chr.6	84920001	84960000	0.000920555	0.00180436	0.175774	-0.970911	YTHDC1/LOC105613434
Chr.5	28080001	28120000	0.00170032	0.00333149	0.145575	-0.970361
Chr.1	270240001	270280000	0.000492863	0.000965638	0.197489	-0.970296
Chr.4	77340001	77380000	0.00253528	0.00494866	0.387221	-0.964893
Chr.3	78420001	78460000	0.00177832	0.00347074	0.153691	-0.964728
Chr.3	90160001	90200000	0.0024621	0.00480114	0.14729	-0.963488
Chr.10	66440001	66480000	0.00114833	0.00223809	0.167977	-0.962731	GPC5
Chr.6	67620001	67660000	0.001842	0.00358911	0.152849	-0.962353	TEC
Chr.2	11740001	11780000	0.00151537	0.00295204	0.146236	-0.962042	SHOC1
Chr.15	21100001	21140000	0.00192389	0.00374623	0.172198	-0.961413
Chr.1	87500001	87540000	0.00138982	0.00270132	0.138191	-0.958767	KCNC4
Chr.1	25300001	25340000	0.000251464	0.000488654	0.149323	-0.958461
Chr.23	43240001	43280000	0.00162771	0.00316002	0.179816	-0.95709	IMPA2
Chr.12	22040001	22080000	0.00117717	0.00228389	0.194419	-0.95617
Chr.10	84540001	84580000	0.00254728	0.00494161	0.151189	-0.956024	LOC121820473/RAB20/LOC121820472
Chr.21	7200001	7240000	0.0019095	0.0037016	0.151711	-0.954954
Chr.7	77280001	77320000	0.000477549	0.000925573	0.148982	-0.954698	EIF2S1/ATP6V1D
Chr.2	176040001	176080000	0.00262951	0.00508868	0.138073	-0.952497	TMEM163
Chr.6	95940001	95980000	0.00176098	0.00340518	0.287253	-0.951353	CFAP299
Chr.1	188720001	188760000	0.00188005	0.00362493	0.151319	-0.947182	HACD2
Chr.2	114880001	114920000	0.0019603	0.00377873	0.234379	-0.946827	PLEKHB2
Chr.7	64200001	64240000	0.00121603	0.00234098	0.22243	-0.944934
Chr.1	276680001	276720000	0.00245784	0.00473028	0.197578	-0.944535	LOC121817636
Chr.4	49060001	49100000	0.00163581	0.00314721	0.214123	-0.944068
Chr.21	38380001	38420000	0.00172263	0.0033128	0.218129	-0.943438	PLAAT3/LOC101120029/LOC114110038
Chr.2	136100001	136140000	0.00244339	0.00469359	0.193533	-0.941808
Chr.7	35200001	35240000	0.00118606	0.00227676	0.2911	-0.940805	LOC114115905
Chr.15	11200001	11240000	0.00321445	0.00616624	0.381288	-0.939819
Chr.4	49080001	49120000	0.00200279	0.00384081	0.208894	-0.939399
Chr.20	10500001	10540000	0.00135155	0.00258882	0.163902	-0.93768	STK38/KCTD20
Chr.4	107560001	107600000	0.00178878	0.00342313	0.198862	-0.93634	LOC114114620
Chr.16	65080001	65120000	0.00211697	0.00404664	0.141616	-0.934724
Chr.8	20260001	20300000	0.00167714	0.00320522	0.152419	-0.93442
Chr.2	60400001	60440000	0.00102035	0.00194876	0.222037	-0.933492
Chr.4	94740001	94780000	0.0017726	0.00338541	0.185737	-0.933464	TSPAN33
Chr.3	111820001	111860000	0.00222814	0.00425515	0.208442	-0.93337	LOC105611141
Chr.17	71400001	71440000	0.00130054	0.00247979	0.149492	-0.931107	CABIN1
Chr.9	37860001	37900000	0.0020603	0.00392828	0.161773	-0.931043
Chr.9	53220001	53260000	0.00223139	0.00425329	0.196768	-0.930637
Chr.19	47960001	48000000	0.00118215	0.00225267	0.16573	-0.930223	SFMBT1
Chr.2	177700001	177740000	0.00158833	0.00302519	0.1511	-0.929515
Chr.2	129060001	129100000	0.00168529	0.00320943	0.160562	-0.92932
Chr.18	54200001	54240000	0.00205084	0.00390331	0.172197	-0.928483
Chr.13	69760001	69800000	0.000614231	0.00116894	0.16586	-0.928348	PLCG1/LOC114117698/TOP1/LOC114117629/LOC114117707
Chr.16	34820001	34860000	0.00139816	0.0026603	0.203542	-0.928059
Chr.8	24840001	24880000	0.00161665	0.00307487	0.203459	-0.927518
Chr.12	71320001	71360000	0.000824096	0.00156732	0.224184	-0.927415	SLC30A1/LOC121816105
Chr.7	77200001	77240000	0.000762106	0.00144717	0.16335	-0.925171	PALS1
Chr.11	25840001	25880000	0.0015433	0.00292993	0.147244	-0.924848
Chr.10	66420001	66460000	0.00122728	0.00232952	0.136763	-0.924568
Chr.3	215200001	215240000	0.00190247	0.00361018	0.158018	-0.924197	LOC114114235
Chr.16	34640001	34680000	0.00228859	0.00434193	0.151707	-0.923877
Chr.10	32260001	32300000	0.0010453	0.00198303	0.194523	-0.923789	FLT3
Chr.17	5020001	5060000	0.00172878	0.00327692	0.159337	-0.922586	ARFIP1
Chr.7	36420001	36460000	0.00136564	0.00258449	0.159883	-0.920302
Chr.13	69780001	69820000	0.000714054	0.00135058	0.155573	-0.919474
Chr.3	88780001	88820000	0.00299802	0.00566836	0.198479	-0.918921
Chr.3	73560001	73600000	0.00190013	0.00359062	0.153965	-0.918135	NRXN1
Chr.11	40340001	40380000	0.000420279	0.000794185	0.433794	-0.918128	TOP2A/LOC114117000/LOC114116999
Chr.1	71660001	71700000	0.00232967	0.00439643	0.232469	-0.916207	LOC121819805
Chr.1	40300001	40340000	0.00170405	0.00321525	0.154282	-0.915963	RAVER2
Chr.12	54600001	54640000	0.000299934	0.000565226	0.173619	-0.914183	SERPINC1
Chr.15	10920001	10960000	0.00273952	0.00516141	0.220653	-0.913842
Chr.19	29320001	29360000	0.000722147	0.00135954	0.137369	-0.912754	LOC101104611
Chr.12	71340001	71380000	0.000733498	0.00138056	0.237469	-0.912389
Chr.2	139920001	139960000	0.00170391	0.00320692	0.138329	-0.912339	LOC114113441/PPIG/FASTKD1
Chr.8	24820001	24860000	0.00170424	0.00320698	0.147872	-0.912087
Chr.1	150780001	150820000	0.00202037	0.00380087	0.154715	-0.91171
Chr.2	91080001	91120000	0.000921925	0.00173426	0.202721	-0.911599
Chr.1	111500001	111540000	0.00235124	0.00442103	0.242885	-0.910961
Chr.3	80620001	80660000	0.00164469	0.00308387	0.141668	-0.906926	THADA/LOC121819060/LOC121819163
Chr.3	3900001	3940000	0.000989672	0.0018554	0.181851	-0.906708	GFI1B
Chr.2	57340001	57380000	0.00171087	0.0032073	0.234743	-0.906629
Chr.1	40340001	40380000	0.00109588	0.00205372	0.20287	-0.90615
Chr.3	89880001	89920000	0.00210609	0.00394386	0.194468	-0.905041
Chr.10	140001	180000	0.000939178	0.00175672	0.151001	-0.903414	LOC101119058
Chr.13	83360001	83400000	0.00183887	0.00343622	0.144852	-0.902003
Chr.10	120001	160000	0.000730619	0.00136456	0.135251	-0.901245
Chr.6	32900001	32940000	0.00206348	0.003853	0.197379	-0.900903
Chr.17	5260001	5300000	0.00200168	0.00373639	0.210215	-0.900434
Chr.1	25320001	25360000	0.000214274	0.000399878	0.146654	-0.900103
Chr.18	54220001	54260000	0.00195753	0.00365193	0.143053	-0.899625
Chr.11	11600001	11640000	0.00119791	0.00223405	0.137714	-0.899142
Chr.1	122040001	122080000	0.000669574	0.00124766	0.160508	-0.897909	SLC5A3
Chr.4	81400001	81440000	0.00136323	0.00253965	0.150532	-0.897601
Chr.18	31220001	31260000	0.000798293	0.00148689	0.160125	-0.897308
Chr.22	30240001	30280000	0.00088675	0.00164974	0.216507	-0.895639	ADD3
Chr.17	45460001	45500000	0.00144068	0.00267978	0.156987	-0.895365
Chr.21	47480001	47520000	4.03e-05	7.49e-05	0.24004	-0.894412	BET1L/ODF3/SCGB1C1
Chr.4	27260001	27300000	0.000753727	0.00139878	0.139908	-0.892055	SNX13
Chr.3	43000001	43040000	0.000949273	0.00176142	0.163093	-0.891844
Chr.7	77520001	77560000	0.00100786	0.00186997	0.173962	-0.89172	PIGH/PLEKHH1
Chr.1	237140001	237180000	0.0021363	0.00396255	0.200854	-0.891315
Chr.2	175980001	176020000	0.00212454	0.00393926	0.181797	-0.890774
Chr.6	87120001	87160000	0.00145259	0.00269319	0.163683	-0.890688
Chr.17	31440001	31480000	0.00167579	0.00310633	0.259482	-0.89037
Chr.5	20420001	20460000	0.00147677	0.0027349	0.167255	-0.889043
Chr.18	37300001	37340000	0.00229441	0.00424815	0.140247	-0.888711
Chr.12	53160001	53200000	0.0018509	0.00342673	0.138478	-0.888606	PRDM2
Chr.10	30680001	30720000	0.00199618	0.00369362	0.152267	-0.887794
Chr.7	90620001	90660000	0.00106375	0.0019678	0.275566	-0.887424	GTF2A1
Chr.4	70560001	70600000	0.0010682	0.00197591	0.136222	-0.887335
Chr.16	52000001	52040000	0.00289104	0.0053436	0.153058	-0.886223
Chr.24	10160001	10200000	0.00151614	0.00280121	0.25092	-0.885647	CLEC16A
Chr.7	20560001	20600000	0.000741497	0.00136827	0.187981	-0.88384	CBLN3/KHNYN/NYNRIN
Chr.4	22440001	22480000	0.00248744	0.00458988	0.272265	-0.883795
Chr.5	74600001	74640000	0.000930145	0.00171587	0.172429	-0.883413
Chr.17	53800001	53840000	0.000608096	0.0011215	0.291834	-0.883059	RNF34
Chr.10	160001	200000	0.00120659	0.00222413	0.146618	-0.882306
Chr.2	227940001	227980000	0.00199598	0.00367673	0.157435	-0.881326	LOC114112901
Chr.26	1880001	1920000	0.00175085	0.00322411	0.154045	-0.880845
Chr.9	30900001	30940000	0.00203772	0.0037521	0.150606	-0.880742
Chr.19	54380001	54420000	0.00221788	0.00407893	0.144643	-0.879009	ATP2B2
Chr.15	11080001	11120000	0.00127677	0.00234687	0.188518	-0.878239
Chr.9	48140001	48180000	0.00118584	0.00217952	0.145382	-0.878101
Chr.11	55620001	55660000	0.000392199	0.000720617	0.13808	-0.877647	NT5C/JPT1
Chr.7	90420001	90460000	0.00137436	0.0025252	0.156426	-0.877638
Chr.3	167280001	167320000	0.000634179	0.00116461	0.247672	-0.876885
Chr.17	53920001	53960000	0.00129476	0.00237665	0.177287	-0.876245
Chr.4	94760001	94800000	0.00149964	0.00275228	0.154456	-0.876011	SMO
Chr.11	48060001	48100000	0.00148109	0.00271592	0.13593	-0.874782	TEX2/LOC114117067/LOC114117091
Chr.23	49220001	49260000	0.000607963	0.00111449	0.142738	-0.874328
Chr.16	45480001	45520000	0.00222165	0.00406772	0.140914	-0.872589	LOC114118801
Chr.5	17120001	17160000	0.00144079	0.00263778	0.137802	-0.872464	TICAM1/PLIN3
Chr.10	20300001	20340000	0.00132078	0.00241753	0.242727	-0.872144
Chr.1	144740001	144780000	0.00266742	0.0048778	0.160551	-0.870786
Chr.3	97760001	97800000	0.0015046	0.00275041	0.140637	-0.870267
Chr.18	37260001	37300000	0.00189199	0.00345749	0.187267	-0.869821
Chr.2	156560001	156600000	0.00198605	0.00362838	0.159042	-0.869424
Chr.2	228280001	228320000	0.000890353	0.00162495	0.146311	-0.867946
Chr.2	225700001	225740000	0.00241095	0.00439562	0.176252	-0.866465
Chr.1	207360001	207400000	0.000753712	0.00137382	0.189901	-0.866108
Chr.2	185580001	185620000	0.00233246	0.00425113	0.154655	-0.865994
Chr.24	36860001	36900000	0.00207087	0.00377344	0.135386	-0.865643	AZGP1/ZKSCAN1/LOC106991918/LOC114110572
Chr.6	113340001	113380000	0.00179438	0.00326813	0.139792	-0.86498
Chr.23	49260001	49300000	0.000987899	0.00179813	0.148711	-0.864062	LOC114110485
Chr.7	91000001	91040000	0.00318767	0.00580066	0.159166	-0.863715	TRNAK-UUU
Chr.3	183020001	183060000	0.00147108	0.00267676	0.14233	-0.863612	LOC105613097
Chr.3	89840001	89880000	0.0024387	0.00442917	0.179236	-0.860924
Chr.17	62960001	63000000	0.00082941	0.00150613	0.15433	-0.860689	POP5
Chr.1	40320001	40360000	0.00112715	0.00204644	0.166292	-0.860437
Chr.10	61760001	61800000	0.00199237	0.00361389	0.195635	-0.859067
Chr.1	6160001	6200000	0.00232714	0.00421978	0.137429	-0.85861
Chr.2	74280001	74320000	0.00065364	0.00118523	0.236126	-0.858599
Chr.21	2380001	2420000	0.00209651	0.00379893	0.153077	-0.857603
Chr.17	33020001	33060000	0.00227923	0.00412856	0.195147	-0.857092
Chr.1	104520001	104560000	0.000582048	0.00105324	0.148954	-0.855624	HAX1/LOC114117107/UBAP2L/LOC114111313/LOC114111312
Chr.4	6340001	6380000	0.00204627	0.00370062	0.145687	-0.85477	IKZF1
Chr.4	113700001	113740000	0.00113943	0.00205772	0.140694	-0.852734	TRNAC-GCA/KRBA1
Chr.3	85780001	85820000	0.00123227	0.00222327	0.158936	-0.851365
Chr.4	22460001	22500000	0.0017377	0.00313454	0.174496	-0.851075
Chr.7	77540001	77580000	0.00114303	0.00206167	0.190012	-0.85095	LOC114115635/ARG2
Chr.15	74800001	74840000	0.00121118	0.00218424	0.135589	-0.850718	CRY2/LOC121816714/CD82/LOC114118584
Chr.19	47980001	48020000	0.000569082	0.00102627	0.208793	-0.850702
Chr.18	21440001	21480000	0.00153404	0.00276621	0.190181	-0.850575	IQGAP1
Chr.19	21380001	21420000	0.00131909	0.0023774	0.140761	-0.849842	BHLHE40/LOC105603426
Chr.14	50320001	50360000	0.00117103	0.00211016	0.191396	-0.849574	LOC114117997
Chr.22	23620001	23660000	0.00201777	0.00363425	0.175752	-0.848896	TAF5/PCGF6
Chr.2	103780001	103820000	0.00181417	0.00326661	0.140337	-0.848485	KIF13B
Chr.12	63320001	63360000	0.00136687	0.00246097	0.166415	-0.848351	NPL
Chr.10	46900001	46940000	0.00129556	0.00232976	0.179018	-0.846606
Chr.10	38700001	38740000	0.00384297	0.00689918	0.199454	-0.844203
Chr.3	90040001	90080000	0.00227786	0.00408766	0.234438	-0.843596
Chr.5	8780001	8820000	0.00200846	0.00360285	0.17983	-0.843049	LOC101112979/LOC114114779
Chr.13	51060001	51100000	0.00152219	0.00272998	0.176515	-0.842742
Chr.5	14100001	14140000	0.00102718	0.00184201	0.137327	-0.842592	PNPLA6/TEX45/ZNF358/MCOLN1
Chr.1	20220001	20260000	0.000722364	0.00129443	0.153541	-0.841519	GPBP1L1/LOC101121892/CCDC17/LOC121819166
Chr.21	41260001	41300000	0.00117746	0.00210921	0.24672	-0.841025	LRFN4
Chr.1	122020001	122060000	0.00066146	0.00118433	0.16497	-0.840345	MRPS6
Chr.26	31220001	31260000	0.00168007	0.00300773	0.201806	-0.840154	KCNU1
Chr.10	61780001	61820000	0.00240497	0.00429938	0.168705	-0.83811
Chr.10	61800001	61840000	0.00236446	0.00422301	0.140013	-0.836761
Chr.1	112980001	113020000	0.000210617	0.000375899	0.227104	-0.835723	FCGR3A
Chr.17	53880001	53920000	0.00121671	0.0021709	0.188773	-0.835308	CAMKK2
Chr.23	48920001	48960000	0.000467316	0.000833267	0.180895	-0.83438	SMAD7
Chr.1	207440001	207480000	0.00238806	0.00425781	0.213783	-0.834272
Chr.23	62320001	62360000	0.00200711	0.00357768	0.403207	-0.833905
Chr.2	57320001	57360000	0.00156184	0.00278087	0.195111	-0.83229
Chr.1	207860001	207900000	0.00148016	0.00263538	0.141404	-0.832258	LOC121816874/LOC114109402/PEX5L
Chr.6	110800001	110840000	0.00131064	0.00233164	0.254394	-0.831074	CPEB2
Chr.3	214860001	214900000	0.00215992	0.00384201	0.222035	-0.830883	ATP6V1E1
Chr.15	75500001	75540000	0.00114456	0.00203391	0.159952	-0.829463	HARBI1/ATG13
Chr.7	35180001	35220000	0.00123939	0.00220231	0.217937	-0.829387	LOC114115716/TYRO3
Chr.2	31060001	31100000	0.00166192	0.00295272	0.351873	-0.829194
Chr.22	15840001	15880000	0.00223393	0.00396875	0.184861	-0.829101
Chr.16	3600001	3640000	0.00159252	0.00282827	0.171872	-0.828608
Chr.1	101740001	101780000	0.000880585	0.0015637	0.25121	-0.82843	C2CD4D
Chr.4	60560001	60600000	0.00270035	0.00479298	0.142105	-0.827777
Chr.2	83060001	83100000	0.00157159	0.00278944	0.154972	-0.827751	TRNAH-GUG
Chr.4	77300001	77340000	0.00104755	0.00185886	0.245264	-0.827399
Chr.3	88800001	88840000	0.00313649	0.00556488	0.198268	-0.8272
Chr.1	111620001	111660000	0.00124361	0.00220584	0.240619	-0.826794	CD84
Chr.15	61400001	61440000	0.00117542	0.00208415	0.139107	-0.826283
Chr.23	51760001	51800000	0.00196475	0.00348063	0.205981	-0.825003
Chr.16	31520001	31560000	0.0012941	0.00229233	0.14738	-0.824866	HMGCS1
Chr.16	49620001	49660000	0.00280174	0.00496238	0.243815	-0.824709
Chr.9	37660001	37700000	0.00266646	0.00471848	0.143186	-0.823397	LOC101116841
Chr.10	38720001	38760000	0.0038453	0.00680267	0.181282	-0.823005
Chr.14	40820001	40860000	0.00232339	0.00410986	0.156903	-0.822858
Chr.8	88800001	88840000	0.00170939	0.00302316	0.2647	-0.822576
Chr.12	9600001	9640000	0.00328892	0.00581243	0.17353	-0.821528
Chr.2	54220001	54260000	0.00253565	0.00447948	0.1384	-0.820976
Chr.13	53400001	53440000	0.000982836	0.00173604	0.344976	-0.820778	MYT1
Chr.1	43300001	43340000	0.000503813	0.000888471	0.147389	-0.818436	GADD45A
Chr.20	40960001	41000000	0.00134465	0.00237127	0.275939	-0.818429
Chr.15	31960001	32000000	0.00133436	0.00235137	0.135619	-0.817354	SORL1
Chr.10	30720001	30760000	0.00189801	0.00334247	0.146515	-0.816427
Chr.3	85800001	85840000	0.000689653	0.00121258	0.143219	-0.814137	ATL2
Chr.11	55760001	55800000	0.00139714	0.00245423	0.248119	-0.812794	HID1
Chr.2	42120001	42160000	0.00139005	0.00244065	0.168064	-0.812129
Chr.15	10780001	10820000	0.00137684	0.00241718	0.13577	-0.811964
Chr.4	82220001	82260000	0.000880705	0.0015454	0.149075	-0.81125	SUGCT
Chr.2	233960001	234000000	0.00146309	0.00256706	0.136886	-0.811098	LOC101109150
Chr.20	40980001	41020000	0.00127546	0.00223763	0.258311	-0.810954
Chr.15	51720001	51760000	0.00173302	0.00303721	0.247133	-0.809458	FAM168A
Chr.12	3280001	3320000	0.00150517	0.00263524	0.21059	-0.808008	LOC105609383/SLC45A3/LOC121820755
Chr.1	195140001	195180000	0.0023344	0.00408565	0.164823	-0.807514
Chr.17	42280001	42320000	0.00213609	0.00373711	0.194618	-0.806951	GLRB
Chr.5	74620001	74660000	0.00171791	0.00300356	0.164156	-0.806019
Chr.1	223360001	223400000	0.00274257	0.00479497	0.196293	-0.805993
Chr.7	77300001	77340000	0.000812049	0.00141792	0.153178	-0.804137
Chr.3	78380001	78420000	0.00215763	0.00376714	0.185071	-0.804022
Chr.1	200880001	200920000	0.00187853	0.00327344	0.161099	-0.801203	RTP1/LOC101111595
Chr.10	31720001	31760000	0.00172495	0.00300428	0.159251	-0.800465	LOC101113603/SLC46A3
Chr.15	73580001	73620000	0.00204706	0.00356445	0.302617	-0.800126
Chr.17	53900001	53940000	0.00126752	0.00220693	0.184562	-0.800032
Chr.3	215180001	215220000	0.00179906	0.00313231	0.167789	-0.799984	TUBA8/LOC105614866/PEX26/LOC114114172/LOC105610007
Chr.16	50040001	50080000	0.00290828	0.00506113	0.157517	-0.799293
Chr.17	62920001	62960000	0.000696899	0.00121115	0.149668	-0.797356	RNF10/DYNLL1/COQ5
Chr.5	30020001	30060000	0.00236422	0.00410784	0.149213	-0.797016
Chr.10	30700001	30740000	0.00180516	0.00313608	0.169394	-0.796836
Chr.22	15860001	15900000	0.00196668	0.0034147	0.155116	-0.795997	LOC101106641
Chr.21	25820001	25860000	0.00214488	0.0037203	0.142734	-0.794522	HEPACAM
Chr.7	56620001	56660000	0.00206878	0.00358721	0.148785	-0.794082	TMOD3
Chr.8	58340001	58380000	0.00187357	0.00324865	0.144099	-0.79405
Chr.2	231040001	231080000	0.00247458	0.00429044	0.138883	-0.793942
Chr.3	215040001	215080000	0.00127038	0.00220136	0.275249	-0.793135
Chr.19	56840001	56880000	0.000847344	0.00146822	0.205801	-0.793048	TIMP4
Chr.1	34780001	34820000	0.00171687	0.00297487	0.142968	-0.793046	LOC101121563
Chr.13	54600001	54640000	0.000992872	0.00172037	0.222658	-0.793039	ADRM1/LAMA5
Chr.16	50400001	50440000	0.00281198	0.00487198	0.145973	-0.792922
Chr.26	2160001	2200000	0.00254397	0.00440663	0.143126	-0.792594
Chr.12	22240001	22280000	0.00125867	0.00217888	0.14174	-0.791687
Chr.9	65100001	65140000	0.00223437	0.00386685	0.151303	-0.791291	LOC101116738
Chr.24	36880001	36920000	0.00264684	0.00457671	0.140983	-0.79004	TRNAV-CAC/GJC3
Chr.24	15920001	15960000	0.00189068	0.00326841	0.145817	-0.789684
Chr.12	16420001	16460000	0.00360543	0.00623217	0.163557	-0.789563	LOC114117289
Chr.5	91020001	91060000	0.0015602	0.00269643	0.142689	-0.78932	FAM172A
Chr.15	10840001	10880000	0.00355239	0.00613488	0.146219	-0.788245
Chr.1	207380001	207420000	0.0013578	0.00234479	0.305314	-0.788188
Chr.24	36900001	36940000	0.00306041	0.00527557	0.178817	-0.785602	TRIM4
Chr.10	38680001	38720000	0.00317825	0.00547851	0.207965	-0.785551
Chr.9	53200001	53240000	0.00208549	0.00359436	0.168357	-0.785349
Chr.1	124880001	124920000	0.00203753	0.00350838	0.135386	-0.783984	TIAM1
Chr.15	21060001	21100000	0.00201884	0.00347594	0.140598	-0.783877
Chr.13	22660001	22700000	0.00261031	0.00449101	0.139948	-0.782819	LOC114117540
Chr.1	1020001	1060000	0.00125603	0.00216089	0.135467	-0.782755	ANKMY1/LOC114113946/RNPEPL1/CAPN10/DUSP28
Chr.1	96160001	96200000	0.00229647	0.00394989	0.186979	-0.782395
Chr.26	1900001	1940000	0.00112235	0.00193041	0.147669	-0.782385
Chr.7	60360001	60400000	0.000931413	0.00160195	0.135011	-0.782336
Chr.1	23340001	23380000	0.00198546	0.00341238	0.14484	-0.781305
Chr.21	41220001	41260000	0.00104653	0.00179864	0.219616	-0.781293
Chr.16	39200001	39240000	0.00172588	0.00296403	0.188386	-0.780228
Chr.20	16940001	16980000	0.00088955	0.00152618	0.193413	-0.778778	ZNF318/LOC101112684
Chr.7	36020001	36060000	0.00057828	0.0009909	0.141228	-0.776971	SNAP23
Chr.11	34700001	34740000	0.000544703	0.000932735	0.152369	-0.775997	LOC101113946
Chr.2	184240001	184280000	0.00204914	0.00350679	0.180698	-0.775132	MARCO
Chr.2	74260001	74300000	0.000885261	0.0015148	0.242987	-0.774953	IL33
Chr.4	94880001	94920000	0.00163139	0.00279145	0.167033	-0.774913	AHCYL2
Chr.21	2360001	2400000	0.00207611	0.00355191	0.172842	-0.774712
Chr.5	30060001	30100000	0.00284527	0.00486758	0.168098	-0.774639
Chr.5	30600001	30640000	0.00286329	0.00489755	0.138979	-0.774386
Chr.3	64840001	64880000	0.00172712	0.00295282	0.157867	-0.773725
Chr.16	18880001	18920000	0.00136914	0.00234021	0.283674	-0.773368
Chr.16	57380001	57420000	0.0019819	0.00338711	0.168656	-0.773171	FBXL7
Chr.9	21580001	21620000	0.00088161	0.00150636	0.135782	-0.772854	PHF20L1
Chr.15	21040001	21080000	0.00225918	0.00385879	0.154816	-0.772349
Chr.16	31180001	31220000	0.00166932	0.00285128	0.191493	-0.772349
Chr.22	1160001	1200000	0.00396553	0.00677263	0.135098	-0.772202
Chr.18	6120001	6160000	0.0013399	0.00228556	0.147453	-0.770422	ADAMTS17
Chr.2	64400001	64440000	0.00108441	0.00184765	0.137496	-0.768781	GDA/LOC114112980
Chr.14	40800001	40840000	0.00210916	0.00358868	0.136742	-0.766785
Chr.6	35940001	35980000	0.00224143	0.00381318	0.13698	-0.766575	LOC121819880
Chr.13	24900001	24940000	0.00196833	0.00334701	0.181657	-0.765901	ARHGAP21
Chr.9	32080001	32120000	0.00332074	0.00564655	0.21078	-0.765865	LOC105609191
Chr.1	124020001	124060000	0.00273516	0.00465076	0.175668	-0.765841
Chr.11	39120001	39160000	0.00146348	0.00248836	0.160549	-0.765792	TRNAM-CAU/CWC25
Chr.23	28660001	28700000	0.00167485	0.00284743	0.166862	-0.765628
Chr.3	167300001	167340000	0.00115949	0.00197045	0.38418	-0.765035
Chr.5	5460001	5500000	0.00330175	0.00561092	0.145462	-0.765006	MVB12A
Chr.2	184260001	184300000	0.00145625	0.00247452	0.15201	-0.764891
Chr.18	67260001	67300000	0.000941831	0.00159943	0.268309	-0.764018	BRF1/JAG2/NUDT14
Chr.23	62300001	62340000	0.00272162	0.00462116	0.34094	-0.763789	LOC121817741/SERPINB7/LOC121817723
Chr.16	3440001	3480000	0.00118632	0.00201393	0.149706	-0.76352	LOC114118717
Chr.10	60001	100000	0.000653952	0.00111	0.154182	-0.763303	LOC121820499/LOC101118284
Chr.3	209600001	209640000	0.000215204	0.000364981	0.157464	-0.762116	LPAR5/ZNF384/ING4/LOC101112553
Chr.10	61740001	61780000	0.00191068	0.00324035	0.14417	-0.762063	LOC101104507
Chr.8	38860001	38900000	0.00126765	0.00214914	0.135967	-0.761603
Chr.2	177680001	177720000	0.00145093	0.00245877	0.155475	-0.760959	NCKAP5
Chr.4	65940001	65980000	0.00212102	0.00359299	0.164204	-0.760427	PDE1C
Chr.4	78820001	78860000	0.00136468	0.00230973	0.170609	-0.759162	AEBP1/MYL7/GCK/POLD2
Chr.19	22340001	22380000	0.00105096	0.00177868	0.149948	-0.759099
Chr.7	36040001	36080000	0.00106631	0.00180207	0.184855	-0.757028	ZNF106/SNAP23
Chr.1	1220001	1260000	0.00272584	0.00460631	0.136578	-0.756911
Chr.11	55800001	55840000	0.00114254	0.00192864	0.145123	-0.755339	USH1G
Chr.17	63000001	63040000	0.00166083	0.00280255	0.208325	-0.754836	CABP1
Chr.4	49100001	49140000	0.00161027	0.00271702	0.18026	-0.754723
Chr.2	91160001	91200000	0.00115061	0.00194101	0.171614	-0.754409
Chr.3	33020001	33060000	0.000849957	0.00143364	0.175718	-0.754221	DTNB
Chr.7	91020001	91060000	0.00313259	0.00528283	0.142016	-0.753955
Chr.23	50660001	50700000	0.00283878	0.004786	0.144408	-0.753549	LOC101113189/MRO
Chr.3	85760001	85800000	0.00160719	0.00270933	0.146403	-0.753396
Chr.18	52880001	52920000	0.00236644	0.00398766	0.13861	-0.752824	ADAL/TGM7/LCMT2
Chr.13	65920001	65960000	0.00156847	0.00264198	0.138894	-0.752262	SAMHD1
Chr.15	73600001	73640000	0.00233989	0.00393809	0.210732	-0.751055
Chr.1	237380001	237420000	0.00132762	0.00223433	0.198807	-0.751	MED12L
Chr.7	36600001	36640000	0.00164608	0.00276976	0.19864	-0.750727	TMEM62
Chr.3	183300001	183340000	0.00189602	0.00318859	0.146207	-0.749944
Chr.15	72920001	72960000	0.00167898	0.0028233	0.136924	-0.749797	C15H11orf96/ALKBH3
Chr.7	36380001	36420000	0.00147118	0.00247386	0.275627	-0.74979	UBR1/TTBK2
Chr.7	12160001	12200000	0.001983	0.00333388	0.141098	-0.749517	LOC121819941/PARP16
Chr.18	67280001	67320000	0.00130284	0.00218992	0.280063	-0.749218	BTBD6
Chr.15	73560001	73600000	0.00158779	0.0026673	0.29861	-0.74836
Chr.1	237200001	237240000	0.00167145	0.00280732	0.154929	-0.748093
Chr.13	21320001	21360000	0.0021146	0.00355129	0.163062	-0.747958
Chr.6	113360001	113400000	0.00223303	0.00374979	0.158924	-0.747807
Chr.1	40360001	40400000	0.00153507	0.00257119	0.164365	-0.744132	LOC114115286/LOC121819504/LOC105611718
Chr.3	19580001	19620000	0.0021806	0.00365172	0.215612	-0.743851	LOC114114242/HPCAL1/ODC1
Chr.1	121900001	121940000	0.00165936	0.00277803	0.160865	-0.743435
Chr.8	82740001	82780000	0.00205843	0.0034435	0.141551	-0.742331	TMEM181/LOC121820211
Chr.6	97520001	97560000	0.00139207	0.00232598	0.194368	-0.740607	RASGEF1B
Chr.2	129080001	129120000	0.0021484	0.00358942	0.145978	-0.740488
Chr.12	9580001	9620000	0.00365816	0.00610972	0.158262	-0.739988
Chr.7	82760001	82800000	0.00166667	0.00278175	0.175537	-0.739024	PAPLN
Chr.7	56040001	56080000	0.00230949	0.00385203	0.138837	-0.738045	MYO5A
Chr.14	56760001	56800000	0.00185466	0.00309329	0.190975	-0.737987	LOC105602080/KLK14
Chr.10	180001	220000	0.00113993	0.00190111	0.14241	-0.737897
Chr.13	51040001	51080000	0.00106237	0.00177127	0.176207	-0.737498	MAVS
Chr.25	41740001	41780000	0.00234257	0.00390233	0.16866	-0.736244	MAPK8
Chr.17	4000001	4040000	0.00299792	0.00499189	0.180537	-0.735624
Chr.4	32260001	32300000	0.00089867	0.00149537	0.142889	-0.734639	LOC105610700
Chr.11	9420001	9460000	0.0018308	0.00304624	0.140827	-0.734555	PPM1E
Chr.2	184220001	184260000	0.00243649	0.00405358	0.17399	-0.734392
Chr.1	24640001	24680000	0.000884273	0.00147037	0.160232	-0.733615	ELAVL4
Chr.18	27800001	27840000	0.00121204	0.00201315	0.212694	-0.732017
Chr.19	31920001	31960000	0.00197122	0.00326981	0.234631	-0.730118
Chr.16	54720001	54760000	0.00278287	0.00461599	0.205588	-0.730067
Chr.13	76040001	76080000	0.000867598	0.00143898	0.137909	-0.729948	NCOA3/LOC105609549
Chr.21	4220001	4260000	0.0020784	0.0034468	0.159496	-0.729784
Chr.18	27840001	27880000	0.00148636	0.00246399	0.139761	-0.729213	OTUD7A
Chr.7	90700001	90740000	0.00139183	0.00230637	0.184961	-0.728641	LOC114115657
Chr.23	43300001	43340000	0.000882591	0.00146237	0.146418	-0.728491	AFG3L2/CIDEA/LOC106990432/TUBB6
Chr.5	44740001	44780000	0.00183623	0.00304159	0.225546	-0.728079
Chr.10	38740001	38780000	0.0032888	0.00544736	0.147019	-0.727996
Chr.8	54020001	54060000	0.00187334	0.00309977	0.143075	-0.726548	PTPRK
Chr.7	18260001	18300000	0.00210271	0.00347848	0.140456	-0.726207
Chr.16	26420001	26460000	0.00126175	0.0020872	0.15163	-0.726143	PELO/ITGA1
Chr.10	30640001	30680000	0.00153577	0.00253978	0.177138	-0.725741	LOC114116612
Chr.7	100420001	100460000	0.00308994	0.00510878	0.178389	-0.7254	LOC121820015/TTC7B
Chr.5	82100001	82140000	0.00244517	0.00404118	0.236018	-0.724842
Chr.3	183280001	183320000	0.00212413	0.00351049	0.197879	-0.7248
Chr.13	49040001	49080000	0.00132711	0.00218954	0.151294	-0.72234
Chr.1	237160001	237200000	0.00228045	0.00376086	0.155722	-0.721744	LOC114109980
Chr.9	60480001	60520000	0.00221394	0.00365043	0.15851	-0.72145	RAD21
Chr.9	25920001	25960000	0.00215928	0.00356024	0.155128	-0.721424
Chr.11	27600001	27640000	0.000653901	0.00107801	0.142397	-0.721226	TMEM107/LOC114117047
Chr.16	41080001	41120000	0.00152254	0.00250827	0.295925	-0.720213
Chr.19	32020001	32060000	0.00310061	0.00510687	0.177896	-0.719887
Chr.6	22620001	22660000	0.00142649	0.00234712	0.164702	-0.718422	NFKB1
Chr.1	141460001	141500000	0.00225193	0.00370494	0.138077	-0.718288
Chr.19	1880001	1920000	0.00193703	0.003186	0.262426	-0.7179	LOC114109360/SLC4A7
Chr.11	55460001	55500000	0.000998805	0.00164196	0.198011	-0.717144
Chr.1	124040001	124080000	0.00333345	0.00547905	0.14703	-0.71691
Chr.23	57280001	57320000	0.00192105	0.00315213	0.247423	-0.714432	ATP8B1
Chr.4	16920001	16960000	0.00226517	0.00371538	0.205212	-0.71389	GLCCI1
Chr.2	64060001	64100000	0.00168604	0.00276528	0.163077	-0.713787	LOC114112807
Chr.3	218840001	218880000	0.00187863	0.00307338	0.152885	-0.710145	NAGA/WBP2NL
Chr.4	60580001	60620000	0.00323364	0.00528923	0.143676	-0.709899
Chr.4	109820001	109860000	0.00246404	0.00402851	0.155796	-0.709221
Chr.1	205780001	205820000	0.00190563	0.0031141	0.192285	-0.708547
Chr.1	144760001	144800000	0.00280998	0.00458716	0.138602	-0.707041
Chr.7	18300001	18340000	0.00270584	0.00440945	0.154551	-0.704522
Chr.1	122440001	122480000	0.000861924	0.00140206	0.153339	-0.701916	ITSN1
Chr.1	25920001	25960000	0.000887679	0.0014436	0.153217	-0.701561	EPS15
Chr.1	35340001	35380000	0.00192181	0.00312319	0.144853	-0.700555
Chr.7	35100001	35140000	0.000891225	0.00144827	0.200829	-0.700469	ITPKA/LOC114115991/RTF1
Chr.6	81860001	81900000	0.00207129	0.00336571	0.156827	-0.700381
Chr.1	106980001	107020000	0.00167175	0.00271634	0.187256	-0.700305	ETV3L/ARHGEF11
Chr.15	73620001	73660000	0.00262419	0.00426154	0.166803	-0.699503
Chr.4	6360001	6400000	0.00189595	0.00307874	0.170928	-0.699419
Chr.12	22220001	22260000	0.00175528	0.00284927	0.151058	-0.698891
Chr.15	75080001	75120000	0.00111488	0.00180945	0.209572	-0.698663	PHF21A
Chr.8	38880001	38920000	0.00141724	0.00229805	0.165466	-0.697326
Chr.19	59400001	59440000	0.00125626	0.00203676	0.163402	-0.697141	SEC61A1/RUVBL1
Chr.9	37080001	37120000	0.00167644	0.00271636	0.147894	-0.696274
Chr.19	660001	700000	0.00234439	0.00379716	0.150811	-0.695708	LANCL2/VOPP1
Chr.6	70940001	70980000	0.000820997	0.00132971	0.17522	-0.695663	KIT
Chr.7	11580001	11620000	0.00179553	0.00290639	0.176913	-0.694819	TRNAR-CCG/GPR137C/TXNDC16
Chr.26	1860001	1900000	0.00227329	0.00367847	0.146206	-0.694324
Chr.7	18320001	18360000	0.00237565	0.00384091	0.166136	-0.693126	THSD4
Chr.4	108160001	108200000	0.00243509	0.00393516	0.143897	-0.692447
Chr.4	24140001	24180000	0.0021579	0.00348575	0.174679	-0.691841
Chr.1	34760001	34800000	0.00121073	0.00195552	0.139621	-0.691675	HOOK1
Chr.3	19680001	19720000	0.00184157	0.00297171	0.250257	-0.690357
Chr.7	11600001	11640000	0.00226075	0.0036468	0.137033	-0.68983	LOC114115906
Chr.15	73360001	73400000	0.000880386	0.00142001	0.259824	-0.689693
Chr.6	93980001	94020000	0.00262602	0.00423368	0.136084	-0.689034	ANXA3/FRAS1
Chr.6	87620001	87660000	0.00245914	0.00396453	0.165246	-0.688996	LOC114115242
Chr.2	83080001	83120000	0.00191394	0.00308289	0.135223	-0.687738
Chr.26	31240001	31280000	0.00130983	0.00210891	0.201493	-0.687118
Chr.19	32000001	32040000	0.002863	0.00460835	0.193298	-0.686723
Chr.2	74240001	74280000	0.000679602	0.0010937	0.174602	-0.686455	LOC101119963
Chr.19	56860001	56900000	0.000878171	0.00141321	0.180376	-0.686402
Chr.17	64660001	64700000	0.00218671	0.00351894	0.151607	-0.686379
Chr.7	90960001	91000000	0.00217512	0.00349782	0.135405	-0.685361	SEL1L
Chr.18	29200001	29240000	0.00259031	0.00416529	0.161357	-0.685292	TMEM266
Chr.11	27580001	27620000	0.000549801	0.000883884	0.237932	-0.684948	VAMP2/TRNAL-UAG/TRNAR-UCU/LOC105607806/HES7/TRNAG-GCC/LOC114117043/TRNAS-CGA/TRNAT-AGU/PER1
Chr.2	233240001	233280000	0.00170427	0.0027369	0.143327	-0.683389	LOC105610097
Chr.4	33520001	33560000	0.0024397	0.00391756	0.238007	-0.683252	RUNDC3B
Chr.13	61520001	61560000	0.000802307	0.0012863	0.136784	-0.681001
Chr.8	24260001	24300000	0.00234753	0.00376258	0.146535	-0.680579
Chr.16	54700001	54740000	0.00261193	0.00418623	0.18282	-0.680535
Chr.13	40900001	40940000	0.00154464	0.00247516	0.144922	-0.680251
Chr.2	87200001	87240000	0.000951441	0.00152448	0.188295	-0.680131
Chr.2	57300001	57340000	0.00120124	0.00192306	0.154786	-0.678879	TLE4
Chr.8	11260001	11300000	0.00182931	0.00292839	0.173738	-0.678808	ECHDC1/RNF146
Chr.2	60280001	60320000	0.00252099	0.00403555	0.145039	-0.678775	GCNT1
Chr.5	8800001	8840000	0.0015787	0.00252444	0.149126	-0.677226	LOC121819565
Chr.3	19660001	19700000	0.00165472	0.0026457	0.237818	-0.677062
Chr.5	49240001	49280000	0.000802194	0.00128248	0.140834	-0.676913	LOC101121602/SLC4A9
Chr.4	52260001	52300000	0.0013635	0.00217968	0.14848	-0.676802	CFTR
Chr.17	62940001	62980000	0.000714895	0.00114229	0.162423	-0.676126
Chr.19	14360001	14400000	0.00211165	0.00337249	0.143124	-0.675443	LOC114109398/ULK4
Chr.21	2400001	2440000	0.00231475	0.00369655	0.168529	-0.675323
Chr.4	78840001	78880000	0.00157642	0.00251714	0.148153	-0.675134	POLM/LOC121819416
Chr.1	107580001	107620000	0.00224662	0.00358644	0.283211	-0.674796
Chr.5	82120001	82160000	0.00268327	0.00428181	0.236697	-0.674229
Chr.9	38320001	38360000	0.00213151	0.00339929	0.191716	-0.673358
Chr.17	70080001	70120000	0.00149068	0.00237369	0.150773	-0.671161	DRG1/EIF4ENIF1/LOC105602951
Chr.4	93820001	93860000	0.00244268	0.00388787	0.159229	-0.670515	SND1
Chr.18	23320001	23360000	0.00231908	0.00369058	0.136749	-0.670295
Chr.2	120340001	120380000	0.00211061	0.00335737	0.169964	-0.669672	COL3A1/COL5A2
Chr.8	81880001	81920000	0.0020456	0.00325246	0.246564	-0.669007	ZDHHC14
Chr.10	46840001	46880000	0.00231483	0.00367926	0.147707	-0.668509
Chr.1	107540001	107580000	0.00239615	0.00380838	0.23096	-0.668459	LOC121820615
Chr.11	47880001	47920000	0.00238605	0.00379217	0.155618	-0.668399
Chr.5	91360001	91400000	0.00157793	0.00250738	0.149691	-0.668147	KIAA0825
Chr.2	170380001	170420000	0.00274754	0.00436506	0.227425	-0.667861
Chr.10	32280001	32320000	0.0015691	0.00249283	0.192901	-0.667847
Chr.3	165200001	165240000	0.00143535	0.00227864	0.224891	-0.66677	LOC101116981/LOC101117240
Chr.13	22480001	22520000	0.000733205	0.00116382	0.139276	-0.666579	DNAJC1
Chr.3	59040001	59080000	0.00201344	0.00319473	0.222453	-0.666032
Chr.13	45800001	45840000	0.00307607	0.00487744	0.139503	-0.665036	ADARB2
Chr.2	218100001	218140000	0.00117949	0.00186995	0.136043	-0.664837	XRCC5/PECR/TMEM169
Chr.19	52960001	53000000	0.00208862	0.00330961	0.163574	-0.664111	CCRL2/LOC121817260/LTF/LOC121817261
Chr.15	81280001	81320000	0.00256636	0.00406553	0.155971	-0.66372	LOC101112161
Chr.19	47880001	47920000	0.000949714	0.00150401	0.155102	-0.663249	RFT1
Chr.19	56820001	56860000	0.00152723	0.00241794	0.166871	-0.662861	LOC121817276/SYN2
Chr.16	41060001	41100000	0.00173181	0.00274037	0.273016	-0.66209	NPR3
Chr.1	237180001	237220000	0.00198042	0.00313193	0.162572	-0.661246
Chr.9	94420001	94460000	0.00287317	0.00454253	0.169796	-0.660853	COL14A1
Chr.16	56040001	56080000	0.00219228	0.00346422	0.16628	-0.660098
Chr.1	101720001	101760000	0.00135667	0.00214262	0.20959	-0.659306	RORC/TDRKH/LINGO4
Chr.7	63900001	63940000	0.00199807	0.00315534	0.157716	-0.659188
Chr.2	207480001	207520000	0.00232558	0.00367235	0.169863	-0.659113	PARD3B
Chr.25	34300001	34340000	0.00212695	0.00335769	0.141276	-0.658683
Chr.3	105300001	105340000	0.00177036	0.00279214	0.15059	-0.657329	BCL2L11
Chr.11	48040001	48080000	0.00233303	0.00367824	0.157096	-0.656811	LOC114116957/ERN1/TRNAG-UCC
Chr.9	21520001	21560000	0.00202499	0.00319099	0.160717	-0.656089	TG
Chr.9	63960001	64000000	0.00256889	0.00404667	0.148596	-0.65559
Chr.14	65980001	66020000	0.00219921	0.00346425	0.136524	-0.655558	LOC105602040/LOC101118128/LOC121816398/LOC114117842/LOC105601972
Chr.3	185740001	185780000	0.00231323	0.00364371	0.151181	-0.655499	LOC101110225
Chr.3	218140001	218180000	0.000629124	0.000990971	0.15251	-0.655498	LOC121819233/EP300
Chr.13	23200001	23240000	0.00247609	0.00389925	0.203847	-0.655133	PIP4K2A
Chr.2	74300001	74340000	0.000549847	0.000865396	0.201615	-0.65433
Chr.6	420001	460000	0.00154899	0.00243665	0.146295	-0.653571	LOC105613737
Chr.15	81260001	81300000	0.00261804	0.00411646	0.146235	-0.652917	LOC114118577/LOC101110966
Chr.1	25940001	25980000	0.00121403	0.00190885	0.172882	-0.6529	LOC105609515/OSBPL9/LOC114111239
Chr.7	84580001	84620000	0.00164437	0.00258489	0.190108	-0.652568
Chr.8	54000001	54040000	0.00185845	0.00292022	0.14164	-0.651977
Chr.4	32140001	32180000	0.0022095	0.00347113	0.176826	-0.651685
Chr.15	22840001	22880000	0.00300599	0.00472144	0.138192	-0.651387
Chr.3	183260001	183300000	0.00226708	0.0035607	0.19578	-0.651326	BICD1/LOC121819165
Chr.2	215000001	215040000	0.00182948	0.00287157	0.176319	-0.650406
Chr.4	880001	920000	0.00201414	0.0031613	0.143512	-0.650354	LOC106990711/LOC106991107/LOC121819369
Chr.7	82740001	82780000	0.000869904	0.00136529	0.153621	-0.650279	PSEN1/TRNAA-UGC
Chr.5	6460001	6500000	0.00199945	0.00313797	0.160062	-0.650228	KLF2
Chr.16	9000001	9040000	0.00149206	0.00234128	0.185864	-0.649992	LOC101115733
Chr.6	32960001	33000000	0.00160451	0.00251449	0.152696	-0.648133	GRID2
Chr.4	22420001	22460000	0.00295193	0.00462476	0.199454	-0.64772	LOC105615149
Chr.17	33160001	33200000	0.00355603	0.00556997	0.155416	-0.647402
Chr.6	65600001	65640000	0.00267642	0.00419104	0.176636	-0.647004
Chr.10	61680001	61720000	0.00117849	0.00184452	0.148263	-0.646306
Chr.2	85080001	85120000	0.00138871	0.00217267	0.179151	-0.645724	BNC2
Chr.12	42780001	42820000	0.00157784	0.00246728	0.171196	-0.644971	RBP7
Chr.1	153240001	153280000	0.00337686	0.00528011	0.186631	-0.644886
Chr.6	32920001	32960000	0.00160661	0.00251106	0.224056	-0.644277
Chr.10	78480001	78520000	0.00267963	0.00418701	0.161019	-0.643887
Chr.1	51240001	51280000	0.00191273	0.00298803	0.167508	-0.643561	LOC114116266/LOC101116267
Chr.13	21300001	21340000	0.00254586	0.00397588	0.143918	-0.643121
Chr.1	107680001	107720000	0.000692135	0.00108066	0.151916	-0.642787	LOC101111854/LOC101111337
Chr.9	38340001	38380000	0.00195128	0.00304271	0.193724	-0.640936
Chr.1	29720001	29760000	0.00195538	0.00304901	0.149757	-0.640892	PHF11
Chr.2	228140001	228180000	0.00226382	0.00352874	0.181057	-0.640394
Chr.15	50540001	50580000	0.000582647	0.000908067	0.157559	-0.640177	PHOX2A
Chr.4	45020001	45060000	0.00190145	0.00296259	0.14453	-0.639759	LOC101102976/RSBN1L
Chr.22	30260001	30300000	0.00103954	0.00161954	0.188499	-0.639639
Chr.2	156540001	156580000	0.00199365	0.00310484	0.14473	-0.639107
Chr.3	144540001	144580000	0.00140111	0.00218092	0.188008	-0.638367	PPHLN1/LOC101116717
Chr.4	87060001	87100000	0.00226434	0.00352442	0.158015	-0.638295	ING3
Chr.15	36200001	36240000	0.00170116	0.00264782	0.191429	-0.638286	SOX6
Chr.4	94220001	94260000	0.00117154	0.0018225	0.156863	-0.637513	RBM28
Chr.16	34240001	34280000	0.00141041	0.00219387	0.143858	-0.637363
Chr.26	5980001	6020000	0.00265524	0.00412942	0.138388	-0.637097	XKR5
Chr.19	1900001	1940000	0.00169233	0.00263097	0.256339	-0.636584
Chr.8	24860001	24900000	0.0015243	0.00236927	0.139811	-0.636296
Chr.2	210020001	210060000	0.00124508	0.00193464	0.209782	-0.635827	PLEKHM3
Chr.14	60740001	60780000	0.00163148	0.00253486	0.155804	-0.635725	LOC101109476/LOC101108945
Chr.10	29820001	29860000	0.00179313	0.00278552	0.292085	-0.635467
Chr.13	49560001	49600000	0.00102846	0.00159752	0.175486	-0.635348
Chr.6	66920001	66960000	0.00172084	0.00267	0.151657	-0.633727
Chr.5	20400001	20440000	0.0016392	0.0025425	0.195988	-0.633256	MEIKIN
Chr.4	49020001	49060000	0.00227053	0.00352113	0.20028	-0.633009
Chr.21	41320001	41360000	0.00171073	0.00265299	0.220556	-0.633007	PC
Chr.2	185560001	185600000	0.00217798	0.00337749	0.151259	-0.632961	RALB
Chr.5	17180001	17220000	0.000814812	0.00126347	0.214538	-0.632852
Chr.16	35540001	35580000	0.000840298	0.00130202	0.1982	-0.631779	C6/RICTOR
Chr.21	40020001	40060000	0.001318	0.00204214	0.155965	-0.631731	TRNAE-UUC/FRMD8
Chr.5	30080001	30120000	0.00242984	0.00376156	0.187698	-0.63047
Chr.1	205760001	205800000	0.00266684	0.00412686	0.217914	-0.629913	LOC101103939
Chr.7	36460001	36500000	0.000806784	0.00124776	0.160478	-0.629086	LOC105615681
Chr.1	205800001	205840000	0.00224883	0.0034779	0.1523	-0.629042	LOC121816863
Chr.24	11540001	11580000	0.00283394	0.00438029	0.142619	-0.628217	SNX29
Chr.3	9300001	9340000	0.00215323	0.00332807	0.179689	-0.628183
Chr.2	28040001	28080000	0.000579057	0.000894862	0.145962	-0.62796	FAM120A
Chr.7	35120001	35160000	0.00155275	0.00239876	0.223133	-0.627463	RPAP1/LTK
Chr.2	31040001	31080000	0.00231331	0.00357288	0.299112	-0.627129	FANCC
Chr.11	23100001	23140000	0.0012006	0.00185376	0.177755	-0.626699
Chr.7	90980001	91020000	0.00272984	0.00421356	0.147098	-0.626223
Chr.23	43260001	43300000	0.00161415	0.00249109	0.195104	-0.626002
Chr.16	56060001	56100000	0.00177966	0.00274624	0.181317	-0.625856	BASP1
Chr.2	8400001	8440000	0.0031114	0.00479745	0.160771	-0.624704
Chr.1	278240001	278280000	0.00191466	0.00295162	0.143814	-0.624419	RAB5A/PP2D1
Chr.21	38260001	38300000	0.00123608	0.00190523	0.197676	-0.624193	LOC101119087/LOC101119346/LOC121817564
Chr.8	38900001	38940000	0.00123093	0.00189728	0.168401	-0.624184
Chr.8	73960001	74000000	0.00109625	0.00168897	0.135434	-0.623567	NUP43/LATS1
Chr.1	153220001	153260000	0.00266463	0.00410082	0.165199	-0.621977
Chr.7	64180001	64220000	0.00111634	0.001718	0.189668	-0.621954
Chr.6	48380001	48420000	0.00371133	0.00571035	0.136109	-0.621643
Chr.16	34800001	34840000	0.00242306	0.00372762	0.194788	-0.621425
Chr.13	59980001	60020000	0.00176339	0.00271262	0.155063	-0.621335
Chr.6	65620001	65660000	0.00317251	0.00487915	0.136312	-0.621005	GABRA2/LOC101107099
Chr.9	21540001	21580000	0.00196136	0.00301646	0.148986	-0.621002
Chr.6	64820001	64860000	0.00224107	0.0034459	0.161292	-0.620693
Chr.3	53720001	53760000	0.0032523	0.00500034	0.151378	-0.620566
Chr.1	71440001	71480000	0.00118489	0.00182174	0.208436	-0.620564
Chr.14	58240001	58280000	0.00211556	0.00325235	0.174017	-0.620443	LOC105602086/LOC101105099/LOC101105353
Chr.3	162760001	162800000	0.00173964	0.00267285	0.159458	-0.61959	LOC114113776/SDR9C7
Chr.1	104360001	104400000	0.00163946	0.00251783	0.145455	-0.61896	LOC114117107/RAB13/RPS27/NUP210L/LOC105608944/TRNAQ-CUG/LOC106990786
Chr.13	22640001	22680000	0.00296301	0.00454738	0.150778	-0.617972
Chr.12	860001	900000	0.00221873	0.00340323	0.207662	-0.617171	BTG2/LOC105613348/LOC105613346/LOC121820748
Chr.11	23020001	23060000	0.00148867	0.00228309	0.172448	-0.616964
Chr.1	204960001	205000000	0.000579788	0.000889104	0.144097	-0.616827	ATP11B
Chr.14	39900001	39940000	0.00119922	0.00183777	0.194921	-0.61586	LOC105606390/CCNE1
Chr.17	72040001	72080000	0.00118976	0.00182279	0.159916	-0.615478	MAPK1/LOC114108925
Chr.4	100280001	100320000	0.00179734	0.00275259	0.170876	-0.614926	CALD1
Chr.6	56400001	56440000	0.00211548	0.00323903	0.149089	-0.614577
Chr.19	31940001	31980000	0.00165182	0.00252872	0.192706	-0.614351
Chr.9	37680001	37720000	0.0026491	0.00405134	0.137173	-0.612897	LOC101117086
Chr.2	170400001	170440000	0.0028698	0.00438765	0.183044	-0.612498
Chr.4	107680001	107720000	0.00139814	0.0021375	0.2142	-0.612416	LOC101114011/LOC101122351
Chr.3	9220001	9260000	0.000562947	0.000860347	0.15284	-0.61192
Chr.24	36920001	36960000	0.00339283	0.00518495	0.153386	-0.611841	LOC101104468
Chr.3	33040001	33080000	0.000853548	0.00130345	0.176524	-0.610791	ASXL2
Chr.1	71680001	71720000	0.00258883	0.00395262	0.352089	-0.610509
Chr.24	26860001	26900000	0.000670792	0.0010241	0.184065	-0.610419	LOC114110579/KCTD13/ASPHD1/SEZ6L2
Chr.6	66960001	67000000	0.00176124	0.00268856	0.151994	-0.610242	ATP10D/CORIN
Chr.23	43000001	43040000	0.00246393	0.00376052	0.225937	-0.609971	LOC121817732
Chr.7	90840001	90880000	0.00283741	0.00432871	0.14546	-0.609363	STON2
Chr.7	35320001	35360000	0.00041217	0.000628695	0.299142	-0.609121
Chr.2	80480001	80520000	0.00382769	0.00583612	0.163816	-0.608536
Chr.3	220460001	220500000	0.00219356	0.00334286	0.149152	-0.607809	SULT4A1
Chr.2	176480001	176520000	0.00202987	0.00309311	0.162443	-0.607671	MGAT5
Chr.3	133220001	133260000	0.000988387	0.00150607	0.203521	-0.607641	RARG/ESPL1/MFSD5
Chr.11	11460001	11500000	0.00114619	0.00174606	0.262149	-0.607257	BCAS3
Chr.3	136320001	136360000	0.000850488	0.00129559	0.16787	-0.607246	LOC114113984/AQP6/AQP5/AQP2
Chr.3	218780001	218820000	0.00242949	0.00369622	0.155113	-0.605397	SEPTIN3/CENPM/LOC114114081
Chr.7	35300001	35340000	0.000452839	0.00068894	0.319028	-0.60538	MGA/LOC106991249
Chr.2	233560001	233600000	0.00124821	0.00189811	0.23093	-0.604703	NPPC
Chr.16	7600001	7640000	0.00269603	0.00409764	0.140667	-0.603957
Chr.6	70600001	70640000	0.00122327	0.00185908	0.310636	-0.603846	LOC106990548
Chr.19	47900001	47940000	0.00184714	0.0028072	0.166424	-0.603839
Chr.4	87540001	87580000	0.00164179	0.00249385	0.149116	-0.603105	FAM3C
Chr.7	77180001	77220000	0.00101353	0.00153907	0.175727	-0.60267	FAM71D
Chr.2	134120001	134160000	0.0021962	0.00333497	0.157229	-0.602664	LNPK
Chr.21	38280001	38320000	0.00140595	0.00213491	0.269099	-0.60263	PLAAT5
Chr.1	69920001	69960000	0.00177425	0.00269292	0.216406	-0.601962	EVI5
Chr.4	107540001	107580000	0.0036498	0.00553877	0.137327	-0.601748	LOC105615120/LOC114114618
Chr.11	28440001	28480000	0.00114901	0.00174359	0.137663	-0.601669	LOC121820582/NTN1
Chr.2	233220001	233260000	0.000945084	0.00143233	0.1655	-0.599849	NCL/LOC114113369/LOC114113388/LOC114113382
Chr.10	35000001	35040000	0.00133734	0.00202671	0.178399	-0.599773	LOC114116741
Chr.24	31380001	31420000	0.000783468	0.00118731	0.138922	-0.59975	AUTS2
Chr.13	49160001	49200000	0.000883557	0.00133894	0.19191	-0.599696
Chr.11	55520001	55560000	0.00142972	0.00216644	0.159727	-0.599594	LOC114117037/SLC25A19
Chr.16	45540001	45580000	0.00270936	0.00410504	0.240134	-0.599444
Chr.10	31800001	31840000	0.000752821	0.00114048	0.159232	-0.599262	LOC121820442/LOC121820495
Chr.2	201080001	201120000	0.00189739	0.00287442	0.139551	-0.599255
Chr.19	31900001	31940000	0.00177719	0.00269155	0.195813	-0.598839	MITF
Chr.9	94800001	94840000	0.00232684	0.00352363	0.141137	-0.59869	SNTB1/LOC114116412
Chr.6	81700001	81740000	0.00199283	0.00301475	0.151545	-0.59722
Chr.22	23660001	23700000	0.00138447	0.00209328	0.166066	-0.596432
Chr.26	6160001	6200000	0.00247403	0.00373679	0.159322	-0.594936	LOC105605118/LOC121818080/LOC121818081
Chr.1	29740001	29780000	0.00187602	0.00283237	0.164334	-0.594335
Chr.23	57260001	57300000	0.00225513	0.00340451	0.19908	-0.594237
Chr.11	11720001	11760000	0.00194421	0.00293381	0.13543	-0.593591
Chr.11	42140001	42180000	0.00170998	0.00257966	0.157518	-0.593201	STAT5A/STAT3
Chr.21	10600001	10640000	0.0014852	0.00223959	0.135711	-0.592577	DLG2
Chr.9	5580001	5620000	0.00378998	0.00570953	0.183931	-0.591182	ADGRB3
Chr.6	26260001	26300000	0.00109588	0.00164991	0.212818	-0.590298	EIF4E
Chr.2	134140001	134180000	0.00206508	0.00310885	0.152595	-0.590183
Chr.11	26660001	26700000	0.000841206	0.0012661	0.258609	-0.58986	BCL6B/LOC121820581/ALOX12/LOC105607815/RNASEK/LOC114117139/C11H17orf49
Chr.20	49200001	49240000	0.00146311	0.00220052	0.157822	-0.588806	PRPF4B
Chr.2	228120001	228160000	0.00231941	0.00348807	0.204184	-0.588671	LOC101102042
Chr.23	29220001	29260000	0.0021468	0.0032278	0.146255	-0.588363	CDH2
Chr.26	3720001	3760000	0.00345594	0.00519585	0.140231	-0.588282	CSMD1
Chr.10	78460001	78500000	0.00247655	0.00372277	0.208295	-0.588045	LOC101114712
Chr.6	70460001	70500000	0.00158544	0.00238191	0.137349	-0.587236
Chr.1	71580001	71620000	0.00237088	0.00356123	0.161951	-0.586953	ABCD3
Chr.12	77340001	77380000	0.00254246	0.00381581	0.147604	-0.585764
Chr.11	56080001	56120000	0.00322721	0.00483899	0.232942	-0.584418	LOC101103658/CD300E
Chr.5	86820001	86860000	0.00200888	0.00301181	0.138222	-0.584239
Chr.11	55440001	55480000	0.00193657	0.00290286	0.151433	-0.583971	GRB2/SMURF2/LOC114117029/LOC105616430
Chr.3	79800001	79840000	0.00253149	0.00379455	0.135506	-0.583942	CAMKMT
Chr.21	38400001	38440000	0.00189583	0.00284038	0.136472	-0.583254
Chr.10	29760001	29800000	0.00165447	0.00247861	0.269953	-0.583162
Chr.19	32300001	32340000	0.00127886	0.00191542	0.169965	-0.582802	FRMD4B
Chr.5	50020001	50060000	0.00123636	0.00185135	0.210475	-0.582479	LOC101104234/TAF7
Chr.9	25900001	25940000	0.00199444	0.00298598	0.140272	-0.582221
Chr.10	21900001	21940000	0.00184288	0.00275884	0.139599	-0.5821	LOC114116757/VPS36/THSD1
Chr.3	167260001	167300000	0.00152128	0.00227636	0.138831	-0.581443	LOC105609280
Chr.11	30540001	30580000	0.00104547	0.00156416	0.285167	-0.581236	LOC121820587
Chr.4	87120001	87160000	0.00260061	0.00389048	0.213351	-0.581098	CPED1
Chr.1	220940001	220980000	0.00352429	0.00527168	0.191501	-0.58093
Chr.6	78500001	78540000	0.00234308	0.00350402	0.136679	-0.580605
Chr.3	98800001	98840000	0.00271056	0.00405275	0.156546	-0.58031
Chr.3	9260001	9300000	0.000717642	0.0010729	0.214339	-0.580179	ZBTB34/LOC121818972
Chr.2	184200001	184240000	0.00230284	0.00344202	0.141302	-0.579841
Chr.22	6460001	6500000	0.00319839	0.00477901	0.169384	-0.579366
Chr.16	3580001	3620000	0.00131443	0.00196336	0.158306	-0.578887
Chr.3	78540001	78580000	0.0021121	0.00315329	0.135999	-0.57818
Chr.1	198780001	198820000	0.00269724	0.00402647	0.140674	-0.578032	TPRG1/LOC114111384
Chr.3	214840001	214880000	0.00290537	0.00433677	0.167228	-0.577899
Chr.10	29920001	29960000	0.00186368	0.00278088	0.156494	-0.577387	B3GLCT
Chr.21	38300001	38340000	0.0014522	0.00216625	0.248215	-0.57696	LGALS12
Chr.1	20300001	20340000	0.000754439	0.00112525	0.161065	-0.576769	LOC101122737/TMEM69
Chr.12	9200001	9240000	0.00444167	0.00662342	0.141276	-0.576474
Chr.1	220960001	221000000	0.0035658	0.00531575	0.155777	-0.576047

## Sheet: Table S8
Table S8. Chinese merino sheep candidate genes overlapped by FST&θπ methods.
CHROM	BIN_START	BIN_END	Pi_HT	Pi_CM	MEAN_FST	Log2Piratio（Pi_HT/Pi_CM）	Gene
NC_056054.1	10260001	10300000	0.00102242	0.000693634	0.163374	0.559741	ZMYM4/LOC114111011
NC_056054.1	10420001	10460000	0.00186027	0.00131938	0.178068	0.495652	LOC101109655/KIAA0319L
NC_056054.1	10460001	10500000	0.00195238	0.000894636	0.151794	1.12586	KIAA0319L
NC_056054.1	10480001	10520000	0.00202565	0.000951926	0.159802	1.08946	KIAA0319L
NC_056054.1	10500001	10540000	0.00166999	0.000706822	0.169606	1.24042	KIAA0319L/NCDN
NC_056054.1	10520001	10560000	0.00263278	0.00126203	0.294777	1.06084	NCDN/TFAP2E
NC_056054.1	10540001	10580000	0.00265727	0.00135695	0.281271	0.969577	TFAP2E/PSMB2
NC_056054.1	19440001	19480000	0.00280518	0.00206155	0.148708	0.444364	KIF2C/RPS8/LOC114111281/LOC114111284/LOC114111283/LOC114111282/BEST4
NC_056054.1	24420001	24460000	0.00229306	0.00138639	0.141429	0.725941	LOC114115358
NC_056054.1	24480001	24520000	0.00270937	0.00175386	0.14075	0.627424	LOC114115358/TRNAS-GGA-2
NC_056054.1	25700001	25740000	0.00161953	0.000877022	0.135093	0.88489	RNF11/TRNAY-GUA/TTC39A
NC_056054.1	26420001	26460000	0.00316414	0.00217308	0.174909	0.542072	RAB3B/TXNDC12
NC_056054.1	26440001	26480000	0.00178244	0.000989982	0.202138	0.848379	TXNDC12/KTI12
NC_056054.1	27020001	27060000	0.00334092	0.00240332	0.190445	0.475217	GPX7/SHISAL2A
NC_056054.1	27040001	27080000	0.00231847	0.00142941	0.24178	0.697753	SHISAL2A/LOC121819277
NC_056054.1	27100001	27140000	0.00230732	0.00121509	0.168629	0.925155	LOC101116001
NC_056054.1	34180001	34220000	0.00381766	0.00267142	0.15996	0.515082	FGGY
NC_056054.1	34200001	34240000	0.00300082	0.00173111	0.201909	0.793659	FGGY/TRNAG-CCC-5
NC_056054.1	38140001	38180000	0.00237688	0.00118193	0.161628	1.00792	ATG4C/LOC114115222
NC_056054.1	38160001	38200000	0.00151965	0.00076272	0.137079	0.994514	LOC114115222
NC_056054.1	38640001	38680000	38680000	0.00174204	0.173721	0.754773	TRNAY-GUA-2
NC_056054.1	40560001	40600000	0.00291592	0.00214569	0.206478	0.442509	JAK1
NC_056054.1	50240001	50280000	0.00373846	0.0024671	0.194879	0.599628	LRRIQ3
NC_056054.1	69740001	69780000	0.00198339	0.0011581	0.17476	0.776209	EVI5
NC_056054.1	78460001	78500000	0.00461146	0.00320533	0.155183	0.524751	LOC105615111
NC_056054.1	78480001	78520000	0.004112	0.00293933	0.169496	0.484353	LOC105615111
NC_056054.1	90480001	90520000	0.00323591	0.00184576	0.153272	0.809957	LRIG2
NC_056054.1	90500001	90540000	0.00388047	0.00219114	0.154723	0.82455	LRIG2
NC_056054.1	91220001	91260000	0.00190633	0.00119451	0.167637	0.674379	DCLRE1B/LOC114116973/HIPK1
NC_056054.1	93860001	93900000	0.00341202	0.00207571	0.179996	0.717021	CD58
NC_056054.1	93880001	93920000	0.00346468	0.00232842	0.150591	0.573371	CD58
NC_056054.1	105580001	105620000	0.00154327	0.00105733	0.169514	0.545565	ASH1L
NC_056054.1	105600001	105640000	0.00124174	0.000755816	0.160892	0.716256	ASH1L
NC_056054.1	105620001	105660000	0.000846943	0.00042598	0.172875	0.991479	ASH1L
NC_056054.1	106160001	106200000	0.00231218	0.00162876	0.175504	0.50548	SEMA4A
NC_056054.1	106840001	106880000	0.00144411	0.000906085	0.154975	0.672462	PEAR1/LRRC71/ARHGEF11
NC_056054.1	106860001	106900000	0.00169063	0.000650736	0.224756	1.37742	ARHGEF11
NC_056054.1	106880001	106920000	0.00200587	0.000659429	0.227631	1.60494	ARHGEF11
NC_056054.1	106900001	106940000	0.00282414	0.00140152	0.167328	1.01082	ARHGEF11
NC_056054.1	110840001	110880000	0.00399714	0.00278533	0.159658	0.52112	SLAMF8/VSIG8
NC_056054.1	125400001	125440000	0.0040104	0.00136456	0.148011	1.55531	LOC101104027
NC_056054.1	125420001	125460000	0.00448667	0.00252053	0.140872	0.831918	LOC101104027/LOC114118004
NC_056054.1	126160001	126200000	0.00290043	0.00199895	0.140262	0.537024	LOC114109376/LOC101106296
NC_056054.1	166160001	166200000	0.00402092	0.00251027	0.143134	0.679683	LOC101108803
NC_056054.1	166180001	166220000	0.00375901	0.00218234	0.141117	0.784477	LOC101108803
NC_056054.1	169540001	169580000	0.00575627	0.00379471	0.146849	0.601145	LOC114111242
NC_056054.1	178580001	178620000	0.00333342	0.00222117	0.157163	0.585683	LOC101122319/LOC105616896
NC_056054.1	178620001	178660000	0.00283723	0.00146534	0.16811	0.953248	GTPBP8/LOC114111025
NC_056054.1	178640001	178680000	0.00260843	0.00177537	0.152653	0.555062	LOC114111025/NEPRO
NC_056054.1	187560001	187600000	0.0023292	0.00171424	0.15365	0.442265	CASR
NC_056054.1	187580001	187620000	0.00183448	0.00109992	0.170001	0.737973	CSTA
NC_056054.1	190980001	191020000	0.0014474	0.00107331	0.185252	0.431397	LMLN
NC_056054.1	193100001	193140000	0.00261166	0.00189292	0.139266	0.464354	ACAP2
NC_056054.1	202440001	202480000	0.00241809	0.00172013	0.190564	0.49135	LIPH/TMEM41A/MAP3K13
NC_056054.1	202460001	202500000	0.00321715	0.00167131	0.154194	0.944804	MAP3K13
NC_056054.1	202480001	202520000	0.00300048	0.00174499	0.13831	0.781975	MAP3K13
NC_056054.1	203740001	203780000	0.000580142	0.000423653	0.20247	0.453523	ABCF3/AP2M1/DVL3
NC_056054.1	203760001	203800000	0.000688387	0.000444878	0.154669	0.62981	DVL3/EIF2B5
NC_056054.1	216760001	216800000	0.00301229	0.00212207	0.14559	0.505388	TNIK
NC_056054.1	216780001	216820000	0.0038179	0.00238038	0.205472	0.681587	TNIK
NC_056054.1	216800001	216840000	0.00373853	0.00234535	0.168598	0.672668	TNIK
NC_056054.1	227580001	227620000	0.0013465	0.000904252	0.159945	0.574417	KPNA4
NC_056054.1	227600001	227640000	0.00130025	0.000595613	0.146745	1.12634	KPNA4
NC_056054.1	236040001	236080000	0.00426316	0.00271948	0.138706	0.648592	MBNL1
NC_056054.1	236060001	236100000	0.00257569	0.00162262	0.14254	0.666634	MBNL1
NC_056054.1	236960001	237000000	0.00219841	0.000821748	0.193149	1.41969	LOC101116193
NC_056054.1	236980001	237020000	0.000913603	0.000376901	0.173918	1.27738	LOC101116193
NC_056054.1	237060001	237100000	0.00281394	0.00170626	0.237946	0.721754	LOC101116443
NC_056054.1	237080001	237120000	0.0035482	0.00166507	0.169566	1.0915	LOC101116443
NC_056054.1	237440001	237480000	0.00215266	0.0008689	0.170521	1.30886	MED12L/P2RY12
NC_056054.1	237460001	237500000	0.00212117	0.00105911	0.151932	1.00201	P2RY12
NC_056054.1	237480001	237520000	0.00213376	0.00128941	0.261485	0.726687	P2RY12/P2RY13
NC_056054.1	237500001	237540000	0.00178565	0.00121298	0.33659	0.557894	P2RY13/GPR87
NC_056054.1	237560001	237600000	0.00299811	0.00166956	0.137578	0.844585	P2RY14
NC_056054.1	237580001	237620000	0.00256856	0.00073435	0.147039	1.80642	P2RY14
NC_056054.1	239740001	239780000	0.00262036	0.00190458	0.252783	0.460292	CP/HPS3
NC_056054.1	248160001	248200000	0.000382248	0.000133204	0.145403	1.52087	ZBTB38/TRNAY-GUA-6
NC_056054.1	257600001	257640000	0.00390494	0.0021813	0.169478	0.840112	NPHP3/UBA5/ACAD11
NC_056054.1	257860001	257900000	0.00126597	0.000505001	0.210502	1.32589	DNAJC13/LOC101119869
NC_056054.1	262540001	262580000	0.004213	0.0020671	0.158985	1.02724	LOC101102526
NC_056054.1	264040001	264080000	0.00360817	0.00169832	0.138206	1.08716	LOC114113901
NC_056055.1	1440001	1480000	0.00384341	0.00223749	0.155594	0.780506	LOC121818568
NC_056055.1	13220001	13260000	0.00284194	0.00176436	0.137323	0.687731	PALM2AKAP2
NC_056055.1	13240001	13280000	0.00294318	0.00152717	0.169243	0.946515	PALM2AKAP2
NC_056055.1	14000001	14040000	0.00140656	0.000941351	0.159402	0.579366	EPB41L4B
NC_056055.1	16340001	16380000	0.00402357	0.00124503	0.16801	1.6923	LOC114113427
NC_056055.1	17520001	17560000	0.00141885	0.000483389	0.210867	1.55347	FSD1L
NC_056055.1	17540001	17580000	0.00132264	0.00037196	0.19647	1.8302	FSD1L
NC_056055.1	28700001	28740000	0.00148005	0.00103574	0.136509	0.514984	IPPK/LOC101109147
NC_056055.1	28760001	28800000	0.000929154	0.000390959	0.157226	1.2489	LOC101109147/ECM2
NC_056055.1	28780001	28820000	0.00157772	0.000696838	0.335633	1.17895	ECM2/ASPN
NC_056055.1	28800001	28840000	0.00150785	0.00070845	0.285298	1.08975	ASPN
NC_056055.1	29020001	29060000	0.00286015	0.00123747	0.146877	1.2087	IARS1
NC_056055.1	30720001	30760000	0.00231216	0.00128813	0.136764	0.843963	PTCH1
NC_056055.1	37700001	37740000	0.0020727	0.00126147	0.174035	0.716405	NOL6/AQP3
NC_056055.1	37720001	37760000	0.00246613	0.00125154	0.176209	0.978544	AQP3
NC_056055.1	39320001	39360000	0.00165864	0.00120015	0.176971	0.466786	PPP2R2A
NC_056055.1	39340001	39380000	0.00202455	0.0014699	0.16438	0.461883	PPP2R2A
NC_056055.1	39720001	39760000	0.0022335	0.00155166	0.180666	0.525494	EBF2
NC_056055.1	60100001	60140000	0.00459824	0.00333636	0.179244	0.462807	PRUNE2/LOC105607801
NC_056055.1	64260001	64300000	0.00225375	0.00163305	0.156818	0.464759	LOC114112980
NC_056055.1	84940001	84980000	0.00159715	0.000999247	0.156917	0.676587	BNC2
NC_056055.1	84960001	85000000	0.00189595	0.00107782	0.183058	0.814805	BNC2
NC_056055.1	84980001	85020000	0.00196724	0.00105497	0.157258	0.898971	BNC2
NC_056055.1	85000001	85040000	0.00236059	0.000910942	0.153645	1.37372	BNC2
NC_056055.1	96180001	96220000	0.00373557	0.00268526	0.156436	0.476267	MOB3B
NC_056055.1	96200001	96240000	0.00318845	0.00228558	0.151251	0.480295	MOB3B/IFNK
NC_056055.1	97420001	97460000	0.00422645	0.0019908	0.13614	1.0861	LINGO2
NC_056055.1	101640001	101680000	0.00397561	0.00256219	0.14671	0.633799	DDX58
NC_056055.1	101660001	101700000	0.00366203	0.00224592	0.143338	0.705337	DDX58/TOPORS/SMIM27/NDUFB6
NC_056055.1	105020001	105060000	0.00350117	0.00185121	0.173023	0.919369	XKR6
NC_056055.1	105040001	105080000	0.00254522	0.000593573	0.249126	2.10029	XKR6
NC_056055.1	105080001	105120000	0.00300173	0.00027335	0.240226	3.45697	MTMR9
NC_056055.1	105100001	105140000	0.00191966	0.000187144	0.204076	3.35863	MTMR9
NC_056055.1	105120001	105160000	0.00274707	0.000296511	0.188865	3.21174	MTMR9
NC_056055.1	105140001	105180000	0.00279743	0.000403675	0.200325	2.79284	MTMR9/LOC105608545
NC_056055.1	105160001	105200000	0.00240631	0.000566043	0.195838	2.08784	LOC105608545
NC_056055.1	105180001	105220000	0.00335099	0.0012335	0.188284	1.44183	LOC105608545/LOC101118164
NC_056055.1	105200001	105240000	0.00353617	0.00236305	0.135777	0.581537	LOC101118164
NC_056055.1	105400001	105440000	0.00327451	0.00241102	0.150543	0.441635	LOC121818543
NC_056055.1	105420001	105460000	0.00265852	0.0018085	0.172138	0.55583	GATA4/LOC121818671
NC_056055.1	119880001	119920000	0.00333129	0.00215127	0.19178	0.630892	LOC105608837
NC_056055.1	119900001	119940000	0.0036431	0.00189334	0.159472	0.944233	WDR75
NC_056055.1	119920001	119960000	0.00409871	0.00247282	0.139802	0.729013	WDR75
NC_056055.1	152240001	152280000	0.00342121	0.00205396	0.18575	0.736099	LOC101113467
NC_056055.1	157060001	157100000	0.00197421	0.00120498	0.167322	0.712266	FMNL2
NC_056055.1	157080001	157120000	0.00215004	0.00153723	0.170659	0.48403	FMNL2
NC_056055.1	178000001	178040000	0.00272751	0.00139231	0.156522	0.970104	NCKAP5
NC_056055.1	178020001	178060000	0.00316564	0.00111234	0.160724	1.5089	NCKAP5
NC_056055.1	185040001	185080000	0.00274417	0.00202085	0.137046	0.441408	LOC114112876
NC_056055.1	185060001	185100000	0.0028641	0.00153998	0.193274	0.89517	LOC114112876/PTPN4
NC_056055.1	185080001	185120000	0.00205339	0.00125087	0.188773	0.715076	PTPN4
NC_056055.1	186020001	186060000	0.00168881	0.000392163	0.302942	2.10648	GLI2
NC_056055.1	186040001	186080000	0.00243362	0.000999514	0.232465	1.28381	GLI2
NC_056055.1	186060001	186100000	0.00280275	0.000854493	0.224965	1.7137	GLI2/TRNAW-CCA-38
NC_056055.1	186080001	186120000	0.00229365	0.000262306	0.20857	3.12832	TRNAW-CCA-38
NC_056055.1	198480001	198520000	0.0024305	0.000704863	0.204658	1.78584	HECW2
NC_056055.1	198500001	198540000	0.00225854	0.000724329	0.225646	1.64067	HECW2
NC_056055.1	203320001	203360000	0.00176873	0.00119368	0.179957	0.567298	ORC2/LOC105610198/FAM126B
NC_056055.1	203340001	203380000	0.000765606	0.000546777	0.162246	0.48565	FAM126B
NC_056055.1	203400001	203440000	0.0023516	0.000967971	0.215774	1.28061	FAM126B/NDUFB3
NC_056055.1	203420001	203460000	0.00325032	0.00188828	0.194785	0.783509	NDUFB3/CFLAR
NC_056055.1	220100001	220140000	0.00143194	0.000401388	0.187479	1.8349	TNS1
NC_056055.1	220120001	220160000	0.00149624	0.000458306	0.181241	1.70696	TNS1
NC_056055.1	220260001	220300000	0.00105646	0.000563823	0.15397	0.905924	ARPC2/LOC114113395
NC_056055.1	220280001	220320000	0.00169074	0.00077207	0.153275	1.13085	GPBAR1/LOC101110742/PNKD/TMBIM1
NC_056055.1	225780001	225820000	0.00442632	0.00279516	0.160497	0.663177	SCG2
NC_056055.1	225800001	225840000	0.00337256	0.00248582	0.137466	0.440122	SCG2
NC_056055.1	229940001	229980000	0.00398942	0.00234656	0.179496	0.765632	CCL20
NC_056055.1	229960001	230000000	0.00323769	0.00147562	0.172363	1.13364	CCL20
NC_056055.1	231740001	231780000	0.00192923	0.00115249	0.188466	0.743271	DNER
NC_056055.1	231940001	231980000	0.00141312	0.000764653	0.174526	0.886007	TRIP12/LOC114113295
NC_056055.1	231960001	232000000	0.00226663	0.00118086	0.197779	0.940711	LOC114113295
NC_056055.1	232000001	232040000	0.00316993	0.00171648	0.149292	0.884998	FBXO36
NC_056055.1	232020001	232060000	0.0026942	0.00161086	0.152474	0.742026	FBXO36
NC_056055.1	232040001	232080000	0.00240704	0.00141946	0.147428	0.761918	FBXO36/SLC16A14
NC_056055.1	232640001	232680000	0.00320769	0.00178728	0.180773	0.843769	ITM2C
NC_056055.1	232660001	232700000	0.00238773	0.000757757	0.171215	1.65583	ITM2C
NC_056055.1	232680001	232720000	0.00123041	0.000202	0.152227	2.60671	GPR55
NC_056055.1	232720001	232760000	0.00176561	0.000370184	0.157363	2.25385	GPR55
NC_056055.1	232760001	232800000	0.00306235	0.00196859	0.153632	0.637477	LOC101106570
NC_056055.1	233080001	233120000	0.00335812	0.00229255	0.135433	0.550701	ARMC9/LOC114113470/LOC114113234
NC_056055.1	233380001	233420000	0.00118378	0.000863367	0.138512	0.455355	LOC105610100/PTMA
NC_056055.1	239120001	239160000	0.00355439	0.00231529	0.147861	0.618409	EYA3/XKR8/SMPDL3B
NC_056055.1	239540001	239580000	0.000934286	0.000435388	0.146527	1.10156	WASF2
NC_056055.1	239560001	239600000	0.000593218	0.000372959	0.139222	0.669545	WASF2/LOC114113274
NC_056055.1	239800001	239840000	0.00225559	0.000735041	0.18107	1.61761	SLC9A1
NC_056055.1	239820001	239860000	0.00261048	0.000681472	0.203937	1.93759	SLC9A1
NC_056055.1	239840001	239880000	0.00238183	0.000684437	0.177812	1.79908	SLC9A1/LOC121818772
NC_056055.1	240860001	240900000	0.00331247	0.00208596	0.142876	0.667196	PAFAH2/STMN1
NC_056055.1	242880001	242920000	0.00259836	0.00146127	0.246181	0.830379	ELOA/LOC105606974
NC_056055.1	242900001	242940000	0.00318273	0.00161805	0.183596	0.976009	LOC105606974/RPL11
NC_056055.1	249640001	249680000	0.000865545	0.000606714	0.149159	0.512592	EPHA2
NC_056056.1	2520001	2560000	0.00229954	0.00142069	0.136624	0.694754	ADAMTSL2/MYMK
NC_056056.1	2540001	2580000	0.00239199	0.00114765	0.167251	1.05953	MYMK
NC_056056.1	2560001	2600000	0.00321328	0.00232973	0.154703	0.463884	SLC2A6/CACFD1
NC_056056.1	7600001	7640000	0.00228695	0.00119386	0.250778	0.937791	LOC101106416/ENDOG/TBC1D13/LOC114113872
NC_056056.1	7620001	7660000	0.00213945	0.000995618	0.188103	1.10358	LOC114113872/ZER1
NC_056056.1	7640001	7680000	0.00134172	0.000596858	0.155884	1.16862	ZER1/LOC121818993/ZDHHC12
NC_056056.1	9520001	9560000	0.00197414	0.0013835	0.155083	0.512902	LOC114114129
NC_056056.1	12460001	12500000	0.000754994	0.000435735	0.305387	0.793014	LOC101109426
NC_056056.1	12480001	12520000	0.000666826	0.000460633	0.226045	0.533693	LOC101109426/LOC114114149
NC_056056.1	19300001	19340000	0.00291688	0.00195402	0.146559	0.577981	RRM2
NC_056056.1	19760001	19800000	0.00217489	0.000985618	0.153066	1.14184	NOL10
NC_056056.1	19780001	19820000	0.00274071	0.0016549	0.135743	0.727806	NOL10
NC_056056.1	34140001	34180000	0.00204836	0.00136755	0.200978	0.582876	AGBL5/OST4/EMILIN1/KHK/LOC114113902
NC_056056.1	34160001	34200000	0.0020278	0.00148896	0.209199	0.44561	LOC114113902/PREB
NC_056056.1	35600001	35640000	0.00346999	0.00220964	0.178476	0.65112	LOC121819021
NC_056056.1	35660001	35700000	0.00261392	0.00161638	0.182137	0.693449	TRNAW-CCA-48/PPP1CB
NC_056056.1	35680001	35720000	0.00226664	0.00108329	0.186858	1.06514	PPP1CB
NC_056056.1	35700001	35740000	0.00151449	0.000950657	0.188593	0.671835	PPP1CB/SPDYA
NC_056056.1	35780001	35820000	0.00232679	0.00132898	0.165588	0.808022	TRNAC-GCA-58/WDR43/LOC114114238/LOC114114236/LOC114114237
NC_056056.1	35800001	35840000	0.00314015	0.00220196	0.136818	0.512045	LOC114114237
NC_056056.1	39140001	39180000	0.00275253	0.00103137	0.142673	1.4162	ANTXR1/LOC121819269
NC_056056.1	62020001	62060000	0.000440051	0.000138816	0.157019	1.6645	LIMS1/RANBP2
NC_056056.1	62040001	62080000	0.000203857	6.93e-05	0.148148	1.5565	RANBP2
NC_056056.1	62060001	62100000	0.000101352	3.18e-05	0.209094	1.67246	RANBP2/CCDC138
NC_056056.1	62080001	62120000	0.000134996	4.49e-05	0.230969	1.58819	CCDC138
NC_056056.1	62100001	62140000	0.000718221	0.000165694	0.310079	2.11591	CCDC138/LOC114113599/EDAR
NC_056056.1	62120001	62160000	0.00215926	0.000571429	0.279607	1.91789	EDAR
NC_056056.1	62140001	62180000	0.00267455	0.00080194	0.224354	1.73773	EDAR
NC_056056.1	62160001	62200000	0.00230698	0.000726431	0.184651	1.66711	EDAR
NC_056056.1	62180001	62220000	0.00363798	0.00108143	0.200118	1.7502	EDAR
NC_056056.1	62220001	62260000	0.00231471	0.000748918	0.182444	1.62795	SH3RF3
NC_056056.1	62240001	62280000	0.00278633	0.000928788	0.138565	1.58494	SH3RF3/LOC114113930
NC_056056.1	81020001	81060000	0.00195859	0.00103794	0.147662	0.916092	LOC121819062
NC_056056.1	81320001	81360000	0.00366345	0.00237621	0.187461	0.624541	LOC105606921/TRNAI-UAU
NC_056056.1	81340001	81380000	0.00380026	0.00274793	0.148618	0.467753	TRNAI-UAU/HAAO
NC_056056.1	81360001	81400000	0.00275286	0.00179017	0.138053	0.620835	HAAO/OXER1/MTA3
NC_056056.1	81380001	81420000	0.00119843	0.000612837	0.147849	0.96757	MTA3
NC_056056.1	92840001	92880000	0.00461194	0.0029118	0.189596	0.663462	ADD2/FIGLA
NC_056056.1	92860001	92900000	0.00388719	0.00277575	0.218101	0.48585	FIGLA/CLEC4F
NC_056056.1	107900001	107940000	0.00238216	0.0017583	0.210742	0.438089	TBC1D15
NC_056056.1	107960001	108000000	0.00144373	0.000890436	0.165485	0.697217	TBC1D15
NC_056056.1	107980001	108020000	0.00221023	0.000751334	0.14196	1.55667	TBC1D15/TPH2
NC_056056.1	108000001	108040000	0.00242703	0.000812962	0.148501	1.57793	TPH2
NC_056056.1	108020001	108060000	0.00195358	0.000571082	0.140586	1.77435	TPH2
NC_056056.1	108040001	108080000	0.00190203	0.00044447	0.135962	2.09738	TPH2
NC_056056.1	108060001	108100000	0.00151411	0.000435614	0.135372	1.79735	TPH2
NC_056056.1	127960001	128000000	0.00369309	0.00260239	0.139278	0.504991	LOC101113221
NC_056056.1	129880001	129920000	0.00240715	0.000994592	0.163033	1.27515	LOC121819095
NC_056056.1	129940001	129980000	0.00130072	0.000482572	0.201959	1.43049	CRADD
NC_056056.1	129960001	130000000	0.00145446	0.000551245	0.225789	1.39972	CRADD
NC_056056.1	129980001	130020000	0.00167078	0.000645102	0.301613	1.37292	CRADD
NC_056056.1	130000001	130040000	0.00116395	0.000463592	0.340697	1.3281	CRADD
NC_056056.1	130020001	130060000	0.000511303	0.000209327	0.28698	1.28842	CRADD
NC_056056.1	130040001	130080000	0.00108456	0.000421959	0.269921	1.36194	CRADD
NC_056056.1	130060001	130100000	0.00139986	0.000724103	0.198096	0.951016	CRADD
NC_056056.1	130180001	130220000	0.00187623	0.00131594	0.152768	0.511743	LOC105607935
NC_056056.1	133760001	133800000	0.00343442	0.00145337	0.184712	1.24066	LOC101110219/KRT74
NC_056056.1	133780001	133820000	0.00418745	0.00178027	0.244254	1.23398	KRT74/KRT71
NC_056056.1	133800001	133840000	0.00403093	0.00179835	0.1965	1.16444	KRT71
NC_056056.1	136040001	136080000	0.00145506	0.00102901	0.166047	0.499822	FAM186A/LIMA1
NC_056056.1	154060001	154100000	0.00224004	0.000630673	0.191716	1.82856	HMGA2
NC_056056.1	154080001	154120000	0.00164026	0.00031549	0.190711	2.37826	HMGA2
NC_056056.1	154100001	154140000	0.00088438	0.000176062	0.141376	2.32858	HMGA2
NC_056056.1	154120001	154160000	0.00111375	0.000258613	0.163749	2.10656	HMGA2
NC_056056.1	154620001	154660000	0.00134427	0.000841396	0.260277	0.675966	MSRB3
NC_056056.1	161820001	161860000	0.000553524	0.000252327	0.141941	1.13335	CTDSP2/MIR26A/AVIL
NC_056056.1	162020001	162060000	0.00143247	0.000930289	0.198291	0.622754	LOC121819132/B4GALNT1/LOC101119634/ARHGEF25/DTX3
NC_056056.1	162040001	162080000	0.0010078	0.000659434	0.203613	0.611909	DTX3/PIP4K2C/KIF5A
NC_056056.1	162060001	162100000	0.00129487	0.000781882	0.215859	0.727784	KIF5A
NC_056056.1	162080001	162120000	0.00125841	0.000824002	0.212145	0.610882	KIF5A/DCTN2
NC_056056.1	162640001	162680000	0.000204277	0.000135755	0.205068	0.589521	LOC114113773
NC_056056.1	171660001	171700000	0.00231434	0.00170715	0.137009	0.439011	LOC114113795
NC_056056.1	173180001	173220000	0.00283758	0.00189466	0.14588	0.582722	LOC101123368/HSP90B1/LOC121819143
NC_056056.1	173320001	173360000	0.000824274	0.000445593	0.218983	0.887397	HCFC2/LOC101112471
NC_056056.1	173340001	173380000	0.00077888	0.000414593	0.227879	0.909705	LOC101112471/LOC114114147/NFYB
NC_056056.1	173360001	173400000	0.000987659	0.000558511	0.201132	0.822427	NFYB
NC_056056.1	173380001	173420000	0.00212832	0.00154922	0.154824	0.458173	NFYB
NC_056056.1	176480001	176520000	0.0028657	0.0017721	0.144738	0.693428	BTBD11
NC_056056.1	181100001	181140000	0.00193027	0.000920781	0.193249	1.06787	KCTD17/TMPRSS6/LOC114114033
NC_056056.1	181120001	181160000	0.0026371	0.00160895	0.20717	0.712833	LOC114114033/LOC121819160
NC_056056.1	181140001	181180000	0.00283395	0.00206262	0.197531	0.458336	LOC121819160/IL2RB
NC_056056.1	181160001	181200000	0.0024649	0.00176339	0.16727	0.483178	IL2RB
NC_056056.1	181320001	181360000	0.00174516	0.00107821	0.139072	0.694721	CYTH4
NC_056056.1	181340001	181380000	0.00156512	0.000900371	0.176767	0.797682	CYTH4
NC_056056.1	181380001	181420000	0.00305255	0.00186839	0.151547	0.708219	ELFN2
NC_056056.1	181400001	181440000	0.00153745	0.000988698	0.15701	0.636938	ELFN2
NC_056056.1	181440001	181480000	0.00160043	0.00118307	0.281586	0.435924	ELFN2
NC_056056.1	182600001	182640000	0.00254227	0.00170552	0.141708	0.575906	PKP2/LOC114114036
NC_056056.1	182800001	182840000	0.00204613	0.00151415	0.184933	0.43439	FGD4
NC_056056.1	183900001	183940000	0.00252567	0.00142418	0.203964	0.826535	DENND5B
NC_056056.1	183920001	183960000	0.00188491	0.000613189	0.332962	1.62009	DENND5B
NC_056056.1	183940001	183980000	0.000994596	0.000345348	0.311319	1.52606	DENND5B
NC_056056.1	183960001	184000000	0.00101186	0.00069992	0.189997	0.531748	DENND5B
NC_056056.1	191920001	191960000	0.00160975	0.000355043	0.182396	2.18077	SOX5
NC_056056.1	191940001	191980000	0.00147615	0.000490574	0.135167	1.5893	SOX5
NC_056056.1	192000001	192040000	0.00239071	0.000794369	0.137297	1.58956	SOX5
NC_056056.1	199640001	199680000	0.00244524	0.00149029	0.210832	0.714383	LOC101104225
NC_056056.1	199700001	199740000	0.00197958	0.00112016	0.223892	0.82149	EPS8
NC_056056.1	199720001	199760000	0.00151711	0.00101152	0.16614	0.584801	EPS8
NC_056056.1	199740001	199780000	0.00195981	0.00127082	0.149202	0.624954	EPS8/LOC121819198
NC_056056.1	205120001	205160000	0.00400318	0.00284606	0.148126	0.49218	LOC101116896/LOC101117151
NC_056056.1	209560001	209600000	0.00127412	0.000711455	0.221842	0.840657	LOC101111444/ZNF384
NC_056056.1	216060001	216100000	0.00335947	0.00144444	0.152601	1.21772	FAM227A/LOC114114166
NC_056056.1	216080001	216120000	0.00319157	0.00159194	0.145568	1.00348	LOC114114166/CBY1
NC_056056.1	216140001	216180000	0.00158903	0.0010179	0.142422	0.642551	JOSD1/GTPBP1/SUN2
NC_056056.1	216320001	216360000	0.0022298	0.00114238	0.138962	0.964872	APOBEC3A/LOC114114205
NC_056056.1	216340001	216380000	0.00253873	0.00101152	0.196059	1.32758	LOC114114205
NC_056056.1	216360001	216400000	0.00234488	0.000547085	0.274132	2.09968	APOBEC3F
NC_056056.1	216380001	216420000	0.00242728	0.00104433	0.239825	1.21676	APOBEC3F/CBX7
NC_056056.1	216400001	216440000	0.0024848	0.00173417	0.177162	0.518884	CBX7
NC_056056.1	223840001	223880000	0.00524461	0.00351739	0.141543	0.57633	TRNAC-ACA-77
NC_056057.1	10080001	10120000	0.00201785	0.0012776	0.173287	0.659383	AKAP9
NC_056057.1	10100001	10140000	0.00294098	0.0017733	0.173099	0.72986	AKAP9
NC_056057.1	14780001	14820000	0.00455916	0.00317757	0.151297	0.520844	LOC101119038
[truncated: 647 more rows]

## Sheet: Table S9
Table S9. HETIAN vs MERINO mRNA gene level differential analysis results
[truncated: 14,581 more rows]

[truncated: 9 more sheets: Table S10, Table S11, Table S12, Table S13, Table S14, Table S15, Table S16, Table S17, Table S18]
